# Supplementary material for: (E)-3-(6-Nitro­benzo[d][1,3]dioxol-5-yl)-1-(2,4,6-trimethoxy­phen­yl)prop-2-en-1-one
Source: Acta Crystallogr Sect E Struct Rep Online. 2009 Sep 26;65(Pt 10):o2545. doi: 10.1107/S1600536809036435 (PMC2970272; doi:10.1107/S1600536809036435)
Supplement: Supplementary file 2 [file e-65-o2545-Isup2.hkl]

# 
# h,k,l, Fc-squared, Fo-squared, sigma(Fo-squared) and status flag 
# 
data_I
_shelx_title ' h10_620_0mP-1          R = 0.04' 
_shelx_refln_list_code          4 
_shelx_F_calc_maximum      136.01 
_exptl_crystal_F_000       404.00 
_reflns_d_resolution_high  0.8413 
 
loop_ 
 _symmetry_equiv_pos_as_xyz 
 'x, y, z' 
 '-x, -y, -z' 
 
_cell_length_a     7.3044 
_cell_length_b    10.1264 
_cell_length_c    12.8600 
_cell_angle_alpha  93.112 
_cell_angle_beta  103.959 
_cell_angle_gamma 105.384 
 
_shelx_F_squared_multiplier     1.000 
 
loop_ 
 _refln_index_h 
 _refln_index_k 
 _refln_index_l 
 _refln_F_squared_calc 
 _refln_F_squared_meas 
 _refln_F_squared_sigma 
 _refln_observed_status 
   1   0   0     1650.12     1590.62     16.53 o 
   2   0   0     6461.84     6157.76     62.46 o 
   3   0   0     1211.05     1169.61     14.55 o 
   4   0   0       48.49       45.13      1.24 o 
   5   0   0      287.16      283.17      4.51 o 
   6   0   0      295.41      307.23      5.04 o 
   7   0   0      130.53      132.61      4.59 o 
  -8   1   0        0.04       -0.03      0.92 o 
  -7   1   0      119.37      116.29      4.20 o 
  -6   1   0        2.25        3.25      0.93 o 
  -5   1   0      698.47      710.99      9.51 o 
  -4   1   0       29.66       27.93      0.92 o 
  -3   1   0     1406.57     1379.95     16.93 o 
  -2   1   0      801.36      743.91      9.24 o 
  -1   1   0      247.14      228.21      4.32 o 
   0   1   0      201.75      168.31      3.08 o 
   1   1   0       31.90       30.84      0.66 o 
   2   1   0      344.26      396.36      5.37 o 
   3   1   0        1.29        1.44      0.30 o 
   4   1   0      204.62      201.05      4.08 o 
   5   1   0       39.35       43.83      1.92 o 
   6   1   0      721.48      757.04     14.66 o 
   7   1   0      268.21      280.52      6.95 o 
  -8   2   0       64.51       56.44      3.07 o 
  -7   2   0        9.55       10.27      1.42 o 
  -6   2   0      170.35      170.87      4.97 o 
  -5   2   0      234.81      236.55      5.83 o 
  -4   2   0      792.82      853.61     16.05 o 
  -3   2   0       94.86       88.05      2.51 o 
  -2   2   0      211.55      214.82      4.49 o 
  -1   2   0       28.53       30.76      0.62 o 
   0   2   0      395.09      410.13      7.29 o 
   1   2   0      335.86      312.42      3.61 o 
   2   2   0      443.58      438.92      5.97 o 
   3   2   0       89.62       89.76      1.82 o 
   4   2   0      153.95      149.40      2.78 o 
   5   2   0        8.05        7.51      1.00 o 
   6   2   0      394.02      422.60      9.37 o 
   7   2   0      312.68      324.96      8.03 o 
  -8   3   0        9.86        9.59      1.54 o 
  -7   3   0        0.15        0.98      0.85 o 
  -6   3   0       19.51       17.88      1.58 o 
  -5   3   0       23.55       19.22      1.42 o 
  -4   3   0      179.44      157.04      4.10 o 
  -3   3   0       17.95        7.95      0.80 o 
  -2   3   0        0.47        1.36      1.07 o 
  -1   3   0     1192.01     1202.19     14.68 o 
   0   3   0        5.21        0.56      0.34 o 
   1   3   0        0.19       -0.04      0.17 o 
   2   3   0       19.42       16.38      0.57 o 
   3   3   0      159.48      181.59      3.50 o 
   4   3   0      115.49      106.66      2.28 o 
   5   3   0       31.76       29.24      1.86 o 
   6   3   0      105.29      102.75      3.78 o 
   7   3   0       37.48       41.98      2.64 o 
  -8   4   0       21.19       22.02      2.05 o 
  -7   4   0       55.62       57.02      2.86 o 
  -6   4   0       54.57       52.78      2.56 o 
  -5   4   0      232.93      215.53      5.54 o 
  -4   4   0       16.14       18.97      1.36 o 
  -3   4   0      536.63      559.37     10.97 o 
  -2   4   0      819.52      826.93     10.97 o 
  -1   4   0      216.80      238.65      3.43 o 
   0   4   0      234.33      214.16      4.49 o 
   1   4   0      117.97      133.38      2.53 o 
   2   4   0      580.02      620.12      7.12 o 
   3   4   0      659.53      692.27      8.06 o 
   4   4   0        0.02       -0.03      0.36 o 
   5   4   0       13.40       13.73      1.49 o 
   6   4   0       10.84        9.00      1.44 o 
  -8   5   0        2.72        5.54      1.37 o 
  -7   5   0       28.96       24.73      2.00 o 
  -6   5   0      554.67      533.62     11.66 o 
  -5   5   0      500.99      515.08     10.92 o 
  -4   5   0      584.41      604.15     12.19 o 
  -3   5   0      307.14      331.80      4.55 o 
  -2   5   0       28.17       25.32      0.79 o 
  -1   5   0       24.60       21.83      1.05 o 
   0   5   0      217.28      225.42      3.47 o 
   1   5   0       27.14       29.99      0.94 o 
   2   5   0        0.78        0.64      0.42 o 
   3   5   0       31.36       38.52      1.01 o 
   4   5   0        3.88        3.10      0.97 o 
   5   5   0        6.80        6.17      1.25 o 
   6   5   0        0.22        1.54      1.03 o 
  -8   6   0       52.26       59.43      3.27 o 
  -7   6   0       26.83       23.37      2.02 o 
  -6   6   0      162.63      176.51      5.34 o 
  -5   6   0        2.34        1.75      0.80 o 
  -4   6   0      151.52      151.80      4.41 o 
  -3   6   0      479.61      537.54      7.17 o 
  -2   6   0      183.39      189.87      3.07 o 
  -1   6   0       39.90       35.79      1.20 o 
   0   6   0      275.00      275.41      4.24 o 
   1   6   0       89.46       80.81      1.77 o 
   2   6   0        5.57        8.23      0.60 o 
   3   6   0      239.10      232.31      6.12 o 
   4   6   0      152.53      149.94      4.86 o 
   5   6   0        4.99        6.03      1.34 o 
  -7   7   0       27.19       25.88      2.12 o 
  -6   7   0       19.50       16.41      1.66 o 
  -5   7   0      140.71      148.53      4.70 o 
  -4   7   0        0.01       -0.03      0.59 o 
  -3   7   0        5.55       10.35      0.60 o 
  -2   7   0      121.38      103.86      2.12 o 
  -1   7   0      163.00      173.80      3.11 o 
   0   7   0       22.21       21.36      1.81 o 
   1   7   0      415.37      386.60      5.82 o 
   2   7   0       27.33       33.12      2.02 o 
   3   7   0      110.80      106.14      3.92 o 
   4   7   0       10.01        6.44      1.31 o 
   5   7   0       23.67       17.93      1.98 o 
  -7   8   0       16.99       17.85      1.93 o 
  -6   8   0        2.11        1.03      0.86 o 
  -5   8   0        0.27        0.42      0.71 o 
  -4   8   0       37.09       36.41      2.24 o 
  -3   8   0      152.46      152.46      4.64 o 
  -2   8   0       58.11       58.45      3.24 o 
  -1   8   0      642.73      654.99      9.13 o 
   0   8   0       37.14       39.49      1.33 o 
   1   8   0        5.55        5.93      1.08 o 
   2   8   0       10.70        7.81      1.27 o 
   3   8   0        0.32        0.49      0.90 o 
   4   8   0      112.29      111.22      4.46 o 
  -7   9   0       29.31       30.22      2.41 o 
  -6   9   0      149.34      133.65      4.88 o 
  -5   9   0      193.78      179.90      5.64 o 
  -4   9   0       97.82       88.88      3.61 o 
  -3   9   0      592.92      579.59     12.56 o 
  -2   9   0       16.52       17.84      1.53 o 
  -1   9   0      341.13      330.87      4.44 o 
   0   9   0      548.58      535.29      8.08 o 
   1   9   0      212.79      195.26      5.58 o 
   2   9   0       77.27       72.21      3.32 o 
   3   9   0       80.25       77.49      3.63 o 
  -6  10   0        0.25        0.20      0.81 o 
  -5  10   0       52.97       49.63      2.86 o 
  -4  10   0        5.48        6.63      1.34 o 
  -3  10   0       12.10       15.70      1.68 o 
  -2  10   0       46.45       47.18      1.66 o 
  -1  10   0       33.11       34.91      1.56 o 
   0  10   0        4.77        5.94      0.86 o 
   1  10   0       10.94       12.78      1.58 o 
   2  10   0        8.79        9.75      1.53 o 
  -5  11   0       53.91       59.51      3.36 o 
  -4  11   0       32.64       31.97      2.47 o 
  -3  11   0        9.04       10.78      1.61 o 
  -2  11   0        3.11        3.97      1.19 o 
  -1  11   0       25.03       27.85      1.47 o 
   0  11   0       93.34      112.66      3.05 o 
   1  11   0       30.07       35.66      5.41 o 
  -2  12   0       41.85       42.48      2.81 o 
   2 -12   1        5.73        5.68      1.41 o 
  -1 -11   1        0.38       -0.05      0.83 o 
   0 -11   1       47.08       53.80      2.05 o 
   1 -11   1      141.08      156.65      3.57 o 
   2 -11   1       33.73       37.75      2.58 o 
   3 -11   1       63.29       65.88      3.32 o 
   4 -11   1       10.98       11.85      1.69 o 
   5 -11   1      193.53      183.26      6.17 o 
  -2 -10   1       22.23       23.44      2.10 o 
  -1 -10   1       25.82       23.75      2.00 o 
   0 -10   1      136.58      135.79      3.21 o 
   1 -10   1       52.36       53.05      1.84 o 
   2 -10   1      357.37      353.94      5.80 o 
   3 -10   1        1.66        1.46      0.88 o 
   4 -10   1       52.38       47.31      2.71 o 
   5 -10   1       69.63       61.07      3.20 o 
   6 -10   1       40.51       34.03      2.59 o 
  -3  -9   1        2.60        4.14      1.24 o 
  -2  -9   1      243.35      245.19      6.73 o 
  -1  -9   1       41.24       40.49      2.27 o 
   0  -9   1       22.12       19.35      1.14 o 
   1  -9   1      360.49      349.64      5.66 o 
   2  -9   1      240.70      243.56      4.24 o 
   3  -9   1      193.49      195.36      5.71 o 
   5  -9   1       65.22       62.90      3.10 o 
   6  -9   1        0.68        0.51      0.80 o 
   7  -9   1        0.04        1.05      0.90 o 
  -4  -8   1        7.01        8.78      1.53 o 
  -3  -8   1       36.68       30.66      2.22 o 
  -2  -8   1       38.56       33.54      2.10 o 
  -1  -8   1      452.56      453.67      9.80 o 
   0  -8   1       74.09       71.54      1.78 o 
   1  -8   1      849.73      854.43     11.53 o 
   2  -8   1       43.59       43.86      1.51 o 
   3  -8   1      117.41      128.61      4.20 o 
   4  -8   1       51.49       48.29      2.54 o 
   5  -8   1       43.72       45.29      2.56 o 
   6  -8   1       43.65       40.66      2.58 o 
   7  -8   1        9.45        9.88      1.54 o 
  -5  -7   1      100.27      101.75      4.24 o 
  -4  -7   1      251.69      251.82      6.95 o 
  -3  -7   1       29.07       25.17      1.90 o 
  -2  -7   1       78.21       84.60      3.22 o 
  -1  -7   1       26.49       24.85      0.94 o 
   0  -7   1        7.62        6.32      0.55 o 
   1  -7   1       45.14       44.81      1.37 o 
   2  -7   1      115.36      114.84      2.28 o 
   3  -7   1       54.23       49.04      2.26 o 
   4  -7   1      140.57      145.14      4.46 o 
   5  -7   1      191.14      198.21      5.64 o 
   6  -7   1       13.73       13.20      1.53 o 
   7  -7   1       11.88       11.27      1.58 o 
  -5  -6   1      107.08       98.29      4.00 o 
  -4  -6   1      267.09      269.62      7.05 o 
  -3  -6   1      110.85      108.36      3.71 o 
  -2  -6   1        1.45        1.12      0.66 o 
  -1  -6   1       73.12       71.76      1.57 o 
   0  -6   1        2.21        1.86      0.61 o 
   1  -6   1       31.30       32.69      1.06 o 
   2  -6   1        5.36        2.96      0.41 o 
   3  -6   1      521.27      524.43      7.65 o 
   4  -6   1      165.16      161.82      4.59 o 
   5  -6   1       29.04       27.66      1.85 o 
   6  -6   1       25.01       26.87      1.93 o 
   7  -6   1       49.75       51.02      2.80 o 
   8  -6   1        4.45        5.24      1.37 o 
  -6  -5   1       81.13       83.61      3.70 o 
  -5  -5   1        4.37        3.68      1.02 o 
  -4  -5   1        0.04       -0.75      0.56 o 
  -3  -5   1       17.49       20.05      1.51 o 
  -2  -5   1      488.08      496.20      6.91 o 
  -1  -5   1       43.27       44.23      1.08 o 
   0  -5   1      144.93      138.78      3.39 o 
   1  -5   1      351.71      354.80      4.99 o 
   2  -5   1     2463.84     2589.43     31.34 o 
   3  -5   1      158.17      166.48      2.71 o 
   4  -5   1      837.50      827.44     10.56 o 
   5  -5   1        1.67        2.05      0.69 o 
   6  -5   1       42.20       43.19      2.41 o 
   7  -5   1       41.75       45.48      2.59 o 
   8  -5   1       49.40       43.61      2.75 o 
  -6  -4   1       12.49       12.76      1.58 o 
  -5  -4   1      153.01      164.33      4.92 o 
  -4  -4   1       41.65       45.48      2.20 o 
  -3  -4   1        5.42        6.65      0.39 o 
  -2  -4   1      470.09      496.34      5.98 o 
  -1  -4   1       55.42       55.23      1.14 o 
   0  -4   1      324.20      322.72      6.27 o 
   1  -4   1        3.69        2.94      0.53 o 
   2  -4   1      196.29      188.43      2.80 o 
   3  -4   1      337.05      387.42      5.21 o 
   4  -4   1      736.63      751.54     14.53 o 
   5  -4   1      125.50      122.21      3.78 o 
   6  -4   1        6.91        6.02      1.05 o 
   7  -4   1       20.50       23.34      1.95 o 
   8  -4   1        8.38       11.66      1.66 o 
  -7  -3   1      614.62      645.68     13.75 o 
  -6  -3   1      246.27      246.23      6.47 o 
  -5  -3   1      712.16      747.43     14.68 o 
  -4  -3   1      332.99      329.67      7.29 o 
  -3  -3   1      326.25      324.28      4.76 o 
  -2  -3   1      343.42      361.57      4.25 o 
  -1  -3   1     6864.68     6764.10     84.74 o 
   0  -3   1     2853.06     2791.65     46.75 o 
   1  -3   1     2105.03     1976.91     23.86 o 
   2  -3   1      293.24      302.04      4.07 o 
   3  -3   1       90.51       95.05      2.71 o 
   4  -3   1      607.16      599.90     11.80 o 
   5  -3   1      186.38      184.60      4.90 o 
   6  -3   1       18.96       14.83      1.46 o 
   7  -3   1        0.34       -0.07      0.69 o 
   8  -3   1       53.05       50.26      2.90 o 
  -7  -2   1       63.07       65.24      3.02 o 
  -6  -2   1       38.83       42.44      2.19 o 
  -5  -2   1       30.46       35.39      1.86 o 
  -4  -2   1        3.53        2.61      0.69 o 
  -3  -2   1       20.21       16.95      1.08 o 
  -2  -2   1      142.92      133.80      2.29 o 
  -1  -2   1     8548.73     7597.41    129.42 o 
   0  -2   1     5523.29     5242.54     89.09 o 
   1  -2   1      138.88      124.13      1.97 o 
   2  -2   1      662.44      673.54     12.29 o 
   3  -2   1      247.40      245.43      5.31 o 
   4  -2   1       93.53       91.58      2.83 o 
   5  -2   1      565.99      559.20     11.42 o 
   6  -2   1      657.13      681.70     13.93 o 
   7  -2   1        8.90        8.00      1.36 o 
   8  -2   1       10.00        7.88      1.47 o 
  -7  -1   1      131.94      142.94      4.39 o 
  -6  -1   1        0.63        1.42      0.68 o 
  -5  -1   1      102.92      102.09      3.14 o 
  -4  -1   1        2.51        1.35      0.41 o 
  -3  -1   1      223.13      217.58      3.37 o 
  -2  -1   1     2008.92     2037.17     34.36 o 
  -1  -1   1       26.64       25.97      0.55 o 
   0  -1   1      828.25      785.04     15.86 o 
   1  -1   1       50.19       38.29      0.79 o 
   2  -1   1     4179.90     4012.95     50.86 o 
   3  -1   1      382.92      358.67      5.26 o 
   4  -1   1      317.68      359.38      7.59 o 
   5  -1   1      245.96      238.79      5.81 o 
   6  -1   1      503.28      495.35     10.70 o 
   7  -1   1        0.17        0.32      0.76 o 
   8  -1   1       64.84       62.88      3.19 o 
  -7   0   1       86.23       83.93      2.78 o 
  -6   0   1      220.94      221.94      3.95 o 
  -5   0   1       37.80       34.00      1.20 o 
  -4   0   1      168.10      175.84      4.47 o 
  -3   0   1       20.21       19.22      0.84 o 
  -2   0   1     4931.85     4726.28     66.58 o 
  -1   0   1     1648.76     1593.66     19.38 o 
   1   0   1       73.07       70.70      1.17 o 
   2   0   1       78.29      104.91      1.45 o 
   3   0   1       12.42       13.90      0.56 o 
   4   0   1       21.38       17.98      0.80 o 
   5   0   1      377.55      370.83      5.59 o 
   6   0   1        5.36        5.46      1.08 o 
   7   0   1       87.96       89.56      3.63 o 
  -8   1   1       24.41       23.78      2.08 o 
  -7   1   1        9.86       10.73      1.47 o 
  -6   1   1       50.84       50.70      3.06 o 
  -5   1   1       73.05       64.29      1.59 o 
  -4   1   1      297.57      320.10      4.61 o 
  -3   1   1        4.40        4.99      0.37 o 
  -2   1   1    18498.52    16345.89    642.72 o 
  -1   1   1      167.69      154.19      3.08 o 
   0   1   1     6643.81     5905.84     63.40 o 
   1   1   1        4.36        3.61      0.30 o 
   2   1   1      278.91      250.72      3.67 o 
   3   1   1      139.66      133.57      2.40 o 
   4   1   1      105.20      103.60      2.84 o 
   5   1   1      136.83      130.49      2.73 o 
   6   1   1      293.44      297.57      7.00 o 
  -8   2   1        3.02        1.10      0.93 o 
  -7   2   1       45.56       47.37      2.66 o 
  -6   2   1        1.69        3.39      0.92 o 
  -5   2   1      140.47      144.06      2.55 o 
  -4   2   1        9.47        4.14      0.77 o 
  -3   2   1      917.70      943.71     15.32 o 
  -2   2   1     1092.61     1098.13     19.51 o 
  -1   2   1     4592.92     4322.79     52.57 o 
   0   2   1      307.71      286.83      3.90 o 
   1   2   1     1400.57     1384.29     14.90 o 
   2   2   1        7.63       16.89      0.69 o 
   3   2   1      542.91      540.32      7.52 o 
   4   2   1       35.14       36.04      1.26 o 
   5   2   1       26.50       30.77      1.28 o 
   6   2   1      106.65      114.29      3.93 o 
  -8   3   1        0.29        0.47      0.88 o 
  -7   3   1       28.86       25.17      2.02 o 
  -6   3   1        7.73        9.64      1.31 o 
  -5   3   1      197.95      207.80      5.37 o 
  -4   3   1      291.80      340.62      7.37 o 
  -3   3   1     2146.47     2267.14     39.71 o 
  -2   3   1       12.78        6.75      0.66 o 
  -1   3   1      105.92       95.29      1.56 o 
   0   3   1     2774.05     2678.06     33.28 o 
   1   3   1       98.05       92.95      1.46 o 
   2   3   1     1698.40     1742.19     18.87 o 
   3   3   1      635.13      677.11      7.94 o 
   4   3   1      246.85      247.24      4.21 o 
   5   3   1        0.61        0.31      0.44 o 
   6   3   1       53.44       53.44      2.76 o 
   7   3   1       34.22       38.54      2.56 o 
  -8   4   1       48.05       55.93      3.08 o 
  -7   4   1        8.34        9.54      1.42 o 
  -6   4   1      102.35       94.87      3.53 o 
  -5   4   1        8.05        6.32      0.98 o 
  -4   4   1      694.79      715.27     13.90 o 
  -3   4   1     1813.82     1933.52     34.26 o 
  -2   4   1       42.49       46.12      0.96 o 
  -1   4   1      447.85      485.42      8.75 o 
   0   4   1        8.17        4.43      0.83 o 
   1   4   1      638.81      673.34      7.67 o 
   2   4   1      135.84      140.32      2.15 o 
   3   4   1        0.36        0.39      0.34 o 
   4   4   1      506.22      515.11      6.49 o 
   5   4   1       42.08       41.29      2.36 o 
   6   4   1        2.52        3.24      1.05 o 
  -8   5   1        9.13        6.71      1.39 o 
  -7   5   1       76.20       62.85      3.08 o 
  -6   5   1       33.55       40.31      2.36 o 
  -5   5   1      519.98      524.96     11.14 o 
  -4   5   1        5.99        3.64      0.80 o 
  -3   5   1      148.78      165.36      4.32 o 
  -2   5   1       51.67       50.67      1.16 o 
  -1   5   1        6.47        6.30      0.66 o 
   0   5   1      222.72      215.31      3.43 o 
   1   5   1       28.05       32.59      1.58 o 
   2   5   1        0.24        0.20      0.39 o 
   3   5   1       63.46       70.30      2.28 o 
   4   5   1       94.16       98.66      3.66 o 
   5   5   1       76.33       79.83      3.47 o 
   6   5   1        9.74       15.14      1.85 o 
  -8   6   1      258.54      266.11      7.73 o 
  -7   6   1        0.03        0.05      0.78 o 
  -6   6   1      553.98      520.91     11.58 o 
  -5   6   1       24.29       22.85      1.71 o 
  -4   6   1        8.61        9.00      1.10 o 
  -3   6   1      320.62      303.25      4.34 o 
  -2   6   1      300.63      310.61      4.54 o 
  -1   6   1       34.12       26.03      0.97 o 
   0   6   1       80.53       87.96      1.91 o 
   1   6   1      251.45      294.09      4.63 o 
   2   6   1       16.84       14.43      0.84 o 
   3   6   1      135.70      134.07      4.32 o 
   4   6   1        3.84        2.19      0.92 o 
   5   6   1        0.66        1.20      1.02 o 
  -8   7   1       29.39       30.25      2.49 o 
  -7   7   1       35.35       35.34      2.41 o 
  -6   7   1        0.44       -0.08      0.69 o 
  -5   7   1       28.19       21.66      1.76 o 
  -4   7   1       22.62       19.51      1.58 o 
  -3   7   1      250.42      262.92      4.00 o 
  -2   7   1       32.74       32.65      1.81 o 
  -1   7   1      179.91      171.34      3.81 o 
   0   7   1       77.90       76.92      1.87 o 
   1   7   1       19.93       19.39      0.96 o 
   2   7   1        6.49        6.71      1.19 o 
   3   7   1      100.98       97.63      3.80 o 
   4   7   1        8.71        6.78      1.41 o 
  -7   8   1        5.57        5.85      1.36 o 
  -6   8   1      354.60      330.18      8.54 o 
  -5   8   1      182.01      179.21      5.46 o 
  -4   8   1      113.40      104.49      3.80 o 
  -3   8   1      176.38      184.60      5.24 o 
  -2   8   1        4.78        6.02      0.62 o 
  -1   8   1      120.36      114.37      2.06 o 
   0   8   1        0.39        0.10      0.34 o 
   1   8   1        4.11        4.86      1.08 o 
   2   8   1      362.45      351.82      8.47 o 
   3   8   1      146.61      129.36      4.66 o 
   4   8   1       24.00       23.83      2.22 o 
  -7   9   1        0.71        0.31      0.85 o 
  -6   9   1      124.30      122.29      4.68 o 
  -5   9   1       39.22       42.95      2.63 o 
  -4   9   1       37.37       34.98      2.31 o 
  -3   9   1      632.53      637.02     13.53 o 
  -2   9   1       37.36       36.57      1.39 o 
  -1   9   1      194.26      197.54      3.08 o 
   0   9   1        9.77        9.96      0.91 o 
   1   9   1      151.04      157.26      4.88 o 
   2   9   1        4.28        5.36      1.27 o 
   3   9   1      103.67      115.05      4.53 o 
  -6  10   1       80.44       77.07      3.75 o 
  -5  10   1      165.77      169.39      5.63 o 
  -4  10   1       11.06       10.22      1.47 o 
  -3  10   1      148.44      141.31      4.81 o 
  -2  10   1        4.99        7.70      1.34 o 
  -1  10   1      115.71      113.46      2.77 o 
   0  10   1      163.40      174.61      3.75 o 
   1  10   1       98.89       99.76      3.86 o 
   2  10   1        2.85        4.24      1.22 o 
  -5  11   1        1.33        2.49      1.10 o 
  -4  11   1        4.79        5.61      1.29 o 
  -3  11   1        0.20        0.53      0.86 o 
  -2  11   1        0.99        0.44      0.88 o 
  -1  11   1        0.29       -0.32      0.55 o 
   0  11   1       36.83       37.76      1.74 o 
   2 -12   2        3.87        3.37      1.29 o 
  -1 -11   2      100.09      101.87      4.07 o 
   0 -11   2       55.74       54.20      2.22 o 
   1 -11   2        4.90        5.20      0.83 o 
   2 -11   2        0.05        0.29      0.83 o 
   3 -11   2       27.62       35.42      2.51 o 
   4 -11   2       17.45       17.90      1.90 o 
   5 -11   2       37.63       42.63      2.83 o 
  -2 -10   2        0.41        0.49      0.93 o 
  -1 -10   2        6.18        5.59      1.20 o 
   0 -10   2      126.19      129.55      3.12 o 
   1 -10   2      210.19      216.86      4.19 o 
   2 -10   2        2.02        1.37      0.53 o 
   3 -10   2        1.56       -0.63      0.61 o 
   4 -10   2       60.17       60.00      3.05 o 
   5 -10   2        0.31        2.08      0.95 o 
   6 -10   2       23.09       28.31      2.34 o 
  -3  -9   2       63.77       61.07      3.12 o 
  -2  -9   2        2.84        2.80      1.03 o 
  -1  -9   2       90.24       82.61      3.31 o 
   0  -9   2       24.20       19.24      1.56 o 
   1  -9   2       15.39       15.39      0.99 o 
   2  -9   2        1.63        2.35      0.86 o 
   3  -9   2      107.07      114.09      4.07 o 
   4  -9   2      113.82      109.56      4.10 o 
   5  -9   2        7.83       10.32      1.49 o 
   6  -9   2       56.57       58.51      3.12 o 
  -4  -8   2      247.90      242.65      7.03 o 
  -3  -8   2        1.14        2.66      0.98 o 
  -2  -8   2       48.89       46.22      2.46 o 
  -1  -8   2      835.83      810.38     15.78 o 
   0  -8   2        6.26        5.61      0.97 o 
   1  -8   2     1167.36     1133.63     17.68 o 
   2  -8   2      531.42      539.98      7.69 o 
   3  -8   2        2.51        2.83      1.08 o 
   4  -8   2       56.20       55.90      2.69 o 
   5  -8   2        1.44        1.58      0.92 o 
   6  -8   2       35.29       40.53      2.51 o 
   7  -8   2        0.53       -0.15      0.76 o 
  -5  -7   2        8.05        8.51      1.54 o 
  -4  -7   2        0.11        0.34      0.86 o 
  -3  -7   2        0.32        0.92      0.85 o 
  -2  -7   2       76.93       74.22      2.97 o 
  -1  -7   2      406.44      414.35      8.85 o 
   0  -7   2        0.65        0.64      0.54 o 
   1  -7   2       71.60       77.12      1.85 o 
   2  -7   2        0.34        0.72      0.46 o 
   3  -7   2        2.79        2.02      0.59 o 
   4  -7   2      178.25      183.85      5.20 o 
   5  -7   2       95.66       99.24      3.68 o 
   6  -7   2       18.89       17.95      1.68 o 
   7  -7   2       37.39       35.51      2.44 o 
  -6  -6   2       49.04       56.04      3.17 o 
  -5  -6   2        2.56        1.76      0.97 o 
  -4  -6   2       10.76       10.90      1.42 o 
  -3  -6   2       80.79       75.34      3.00 o 
  -2  -6   2      191.09      180.75      4.83 o 
  -1  -6   2      797.70      819.40     10.82 o 
   0  -6   2      572.76      582.35     11.09 o 
   1  -6   2      262.74      261.41      5.53 o 
   2  -6   2      186.15      180.03      3.01 o 
   3  -6   2      889.84      894.77     11.53 o 
   4  -6   2       49.73       52.63      2.36 o 
   5  -6   2      102.77       98.65      3.56 o 
   6  -6   2      119.07      113.27      4.03 o 
   7  -6   2        5.00        3.64      1.14 o 
  -6  -5   2       27.66       24.56      2.14 o 
  -5  -5   2       35.70       38.76      2.31 o 
  -4  -5   2        0.19       -0.22      0.59 o 
  -3  -5   2       61.42       53.09      2.36 o 
  -2  -5   2      641.82      619.08     12.02 o 
  -1  -5   2      739.72      759.67      9.98 o 
   0  -5   2        0.99       -0.36      0.36 o 
   1  -5   2        8.22        5.37      0.94 o 
   2  -5   2       46.50       64.21      1.40 o 
   3  -5   2       12.06        7.88      1.92 o 
   4  -5   2       49.87       57.65      1.31 o 
   5  -5   2       45.34       46.90      2.25 o 
   6  -5   2      185.10      174.12      5.19 o 
   7  -5   2       31.57       33.09      2.29 o 
   8  -5   2        5.12        4.54      1.24 o 
  -7  -4   2       87.29       99.38      4.12 o 
  -6  -4   2        9.86        8.70      1.34 o 
  -5  -4   2       35.14       35.34      2.08 o 
  -4  -4   2       78.41       68.02      2.73 o 
  -3  -4   2       84.41       86.75      2.24 o 
  -2  -4   2        7.35        7.71      0.85 o 
  -1  -4   2      432.78      414.12      5.67 o 
   0  -4   2     1776.39     1793.16     30.58 o 
   1  -4   2        0.16        0.53      0.46 o 
   2  -4   2     1000.40     1075.32     13.40 o 
   3  -4   2       17.94       14.83      0.61 o 
   4  -4   2       47.32       48.29      2.08 o 
   5  -4   2       47.13       54.53      2.39 o 
   6  -4   2        0.37        0.95      0.71 o 
   7  -4   2      101.18      107.71      4.05 o 
   8  -4   2       12.51       17.22      1.83 o 
  -7  -3   2      252.98      280.85      7.41 o 
  -6  -3   2       12.45        9.41      1.25 o 
  -5  -3   2      219.72      226.01      5.76 o 
  -4  -3   2      304.03      302.04      6.80 o 
  -3  -3   2      215.52      220.21      5.10 o 
  -2  -3   2        3.15        5.86      0.69 o 
  -1  -3   2     1619.53     1573.18     26.95 o 
   0  -3   2     3330.85     3321.00     55.49 o 
   1  -3   2       50.91       43.61      1.31 o 
   2  -3   2      583.50      570.49     10.73 o 
   3  -3   2      855.51      806.09     14.97 o 
   4  -3   2       11.13        8.98      0.97 o 
   5  -3   2       50.38       47.14      2.19 o 
   6  -3   2        1.16        1.88      0.85 o 
   7  -3   2       49.02       49.10      2.66 o 
   8  -3   2        5.97        6.98      1.42 o 
  -7  -2   2      318.85      331.67      8.02 o 
  -6  -2   2      110.81      106.34      3.61 o 
  -5  -2   2       22.59       23.29      1.56 o 
  -4  -2   2       44.67       42.93      1.88 o 
  -3  -2   2      260.24      266.45      5.64 o 
  -2  -2   2     1329.25     1286.69     22.25 o 
  -1  -2   2     6939.81     6564.81    112.41 o 
   0  -2   2     7501.99     7041.54     88.05 o 
   1  -2   2      376.58      360.90      4.97 o 
   2  -2   2      355.74      362.67      5.18 o 
   3  -2   2      146.93      143.40      4.65 o 
   4  -2   2      113.12      115.31      3.27 o 
   5  -2   2      108.39      100.43      3.27 o 
   6  -2   2      771.29      758.14     15.22 o 
   7  -2   2        3.48        1.20      0.92 o 
   8  -2   2       50.59       47.32      2.83 o 
  -7  -1   2       15.12       16.29      1.47 o 
  -6  -1   2       38.42       37.75      1.97 o 
  -5  -1   2      234.54      238.72      5.51 o 
  -4  -1   2      680.50      671.32      9.05 o 
  -3  -1   2      326.12      324.11      4.67 o 
  -2  -1   2     1352.69     1327.95     22.71 o 
  -1  -1   2     3856.53     3797.87     47.61 o 
   0  -1   2        2.63        1.02      0.27 o 
   1  -1   2       86.84       73.83      1.29 o 
   2  -1   2        8.38        5.41      0.41 o 
   3  -1   2      113.72      120.17      2.27 o 
   4  -1   2       95.92       82.94      1.96 o 
   5  -1   2      358.26      368.21      8.05 o 
   6  -1   2      305.36      315.19      7.53 o 
   7  -1   2        2.44        2.20      1.00 o 
  -7   0   2       98.37      100.19      3.40 o 
  -6   0   2        0.45        0.68      0.64 o 
  -5   0   2      267.29      283.11      4.49 o 
  -4   0   2     2502.67     2661.11     32.37 o 
  -3   0   2      335.52      352.72      4.88 o 
  -2   0   2     8535.46     8206.35     99.35 o 
  -1   0   2      235.04      259.58      3.42 o 
   0   0   2      833.91      799.28     11.20 o 
   1   0   2     3041.18     2863.04     36.66 o 
   2   0   2      143.71      137.33      2.26 o 
   3   0   2       95.19      106.57      2.07 o 
   4   0   2       56.10       63.35      1.67 o 
   5   0   2        9.46       12.67      0.87 o 
   6   0   2      601.32      612.56     12.66 o 
  -8   1   2        9.09        8.32      1.53 o 
  -7   1   2        0.16       -0.14      0.83 o 
  -6   1   2       88.58       81.44      1.99 o 
  -5   1   2      276.82      294.96      4.52 o 
  -4   1   2      354.58      313.60      4.53 o 
  -3   1   2        2.40        6.21      0.41 o 
  -2   1   2     7975.76     7601.58     92.27 o 
  -1   1   2       42.71       39.88      1.12 o 
   0   1   2      122.13      112.02      1.45 o 
   1   1   2      334.29      290.28      6.00 o 
   2   1   2      879.21      900.19     11.70 o 
   3   1   2      514.54      556.92      7.74 o 
   4   1   2       50.30       50.73      1.50 o 
   5   1   2        0.16       -0.51      0.53 o 
  -8   2   2        6.54        3.36      1.17 o 
  -7   2   2       16.64       19.29      1.85 o 
  -6   2   2       35.77       35.49      1.51 o 
  -5   2   2       42.84       45.03      1.19 o 
  -4   2   2      903.84      943.55     11.90 o 
  -3   2   2     1414.16     1440.92     17.65 o 
  -2   2   2      222.55      208.65      4.41 o 
  -1   2   2      236.01      232.11      4.56 o 
   0   2   2      190.27      166.38      2.82 o 
   1   2   2      120.30      108.67      1.65 o 
   2   2   2      413.26      442.58      6.24 o 
   3   2   2      649.66      642.54      8.89 o 
   4   2   2       26.02       28.51      1.96 o 
   5   2   2       46.84       48.92      1.67 o 
   6   2   2        7.07        7.53      1.20 o 
  -8   3   2       13.56       11.00      1.63 o 
  -7   3   2       18.61       17.92      1.73 o 
  -6   3   2        8.71        7.95      1.19 o 
  -5   3   2       32.19       33.48      1.86 o 
  -4   3   2       84.41       81.56      2.73 o 
  -3   3   2     1048.65     1046.65     19.07 o 
  -2   3   2     1243.21     1210.18     21.56 o 
  -1   3   2      937.01      925.68     16.53 o 
   0   3   2      203.84      222.77      3.35 o 
   1   3   2       74.21       79.28      1.39 o 
   2   3   2      104.07      119.09      2.43 o 
   3   3   2       75.86       73.18      1.54 o 
   4   3   2       34.83       33.64      1.31 o 
   5   3   2      114.16      123.88      2.89 o 
  -8   4   2        1.95        0.85      0.86 o 
  -7   4   2       21.23       23.76      2.00 o 
  -6   4   2        0.21       -0.12      0.63 o 
  -5   4   2       41.22       44.53      2.19 o 
  -4   4   2       31.59       26.88      1.54 o 
  -3   4   2       41.87       32.85      1.56 o 
  -2   4   2      216.14      221.21      4.95 o 
  -1   4   2      561.40      583.51      7.57 o 
   0   4   2      687.06      705.76      9.38 o 
   1   4   2     2509.32     2593.89     27.79 o 
   2   4   2       74.94       75.22      1.49 o 
   3   4   2      155.63      165.25      4.19 o 
   4   4   2       37.13       36.91      1.62 o 
   5   4   2       56.04       56.04      2.83 o 
   6   4   2       31.71       36.36      2.44 o 
  -8   5   2       11.35        9.88      1.64 o 
  -7   5   2        2.43        0.10      0.81 o 
  -6   5   2        8.05        9.19      1.31 o 
  -5   5   2       22.33       20.75      1.59 o 
  -4   5   2      109.49      118.82      3.64 o 
  -3   5   2        6.73        5.02      0.80 o 
  -2   5   2       17.35       14.23      1.04 o 
  -1   5   2      126.18      135.48      3.15 o 
   0   5   2      371.41      409.26      5.91 o 
   1   5   2       68.39       86.63      1.93 o 
   2   5   2        2.59        3.07      0.43 o 
   3   5   2       92.55       98.99      1.95 o 
   4   5   2        0.01        0.03      0.78 o 
   5   5   2       10.59       11.09      1.56 o 
  -8   6   2      134.32      122.61      4.81 o 
  -7   6   2      470.24      420.54     10.20 o 
  -6   6   2       29.35       23.92      1.90 o 
  -5   6   2        0.92        0.15      0.66 o 
  -4   6   2       11.45        8.19      1.07 o 
  -3   6   2       48.23       44.75      2.08 o 
  -2   6   2        0.19        0.25      0.39 o 
  -1   6   2      326.05      354.27      4.32 o 
   0   6   2      295.60      301.83      4.74 o 
   1   6   2        2.82        2.43      1.07 o 
   2   6   2       19.44       22.62      1.05 o 
   3   6   2      160.62      154.22      4.81 o 
   4   6   2       64.20       68.09      3.22 o 
   5   6   2       44.68       47.97      2.92 o 
  -8   7   2       55.65       67.85      3.59 o 
  -7   7   2       45.79       39.31      2.61 o 
  -6   7   2       72.95       69.24      3.19 o 
  -5   7   2      202.74      210.84      5.92 o 
  -4   7   2       64.02       65.24      2.78 o 
  -3   7   2        0.00       -0.41      0.49 o 
  -2   7   2       89.42       84.70      2.24 o 
  -1   7   2       52.53       49.73      1.21 o 
   0   7   2      643.80      640.11      7.38 o 
   1   7   2       75.18       79.20      2.00 o 
   2   7   2       62.67       68.09      2.97 o 
   3   7   2        8.08        8.32      1.41 o 
   4   7   2      268.44      287.14      7.88 o 
  -7   8   2        1.12        0.08      0.81 o 
  -6   8   2        6.55        6.14      1.27 o 
  -5   8   2      430.84      426.40     10.00 o 
  -4   8   2       15.70       16.78      1.61 o 
  -3   8   2      280.86      263.38      6.64 o 
  -2   8   2       73.99       75.24      1.87 o 
  -1   8   2      566.04      535.45      6.42 o 
   0   8   2       88.10      101.98      1.97 o 
   1   8   2      302.60      284.16      7.03 o 
   2   8   2        5.70        5.19      1.24 o 
   3   8   2        2.94        0.92      0.93 o 
  -7   9   2       90.07       90.34      4.15 o 
  -6   9   2       46.84       48.98      2.90 o 
  -5   9   2      190.72      185.87      5.76 o 
  -4   9   2        2.69        4.56      1.15 o 
  -3   9   2      448.11      442.84     10.12 o 
  -2   9   2       41.39       43.91      1.51 o 
  -1   9   2      132.27      131.91      2.39 o 
   0   9   2       32.63       35.58      1.48 o 
   1   9   2      102.13       97.97      3.78 o 
   2   9   2       91.19       95.24      3.92 o 
   3   9   2       10.48       11.31      1.73 o 
  -6  10   2        3.60        2.64      1.19 o 
  -5  10   2      186.60      195.39      6.19 o 
  -4  10   2       23.10       23.05      1.98 o 
  -3  10   2       25.62       31.63      2.24 o 
  -2  10   2      240.41      252.94      4.86 o 
  -1  10   2       75.55       80.91      1.89 o 
   0  10   2        2.58        3.33      0.79 o 
   1  10   2      171.88      186.27      4.90 o 
  -5  11   2        0.70       -0.78      0.85 o 
  -4  11   2       82.03       89.53      3.97 o 
  -3  11   2       13.47       15.70      1.81 o 
  -2  11   2        9.46       13.29      1.68 o 
  -1  11   2       36.37       38.85      1.73 o 
   0  11   2        0.42        0.29      0.62 o 
  -1 -11   3        0.00        0.93      0.88 o 
   0 -11   3        4.89        7.99      0.96 o 
   1 -11   3       36.30       34.74      2.76 o 
   2 -11   3        0.17        0.31      0.76 o 
   3 -11   3       26.02       33.92      2.51 o 
   4 -11   3        6.84        7.32      1.44 o 
  -2 -10   3        1.09        0.97      0.88 o 
  -1 -10   3        4.23        6.27      1.24 o 
   0 -10   3        8.93        7.65      0.91 o 
   1 -10   3       47.69       47.24      2.60 o 
   2 -10   3       17.85       16.74      1.07 o 
   3 -10   3        0.50        0.02      0.68 o 
   4 -10   3        1.14        0.81      0.85 o 
   5 -10   3       61.32       65.83      3.34 o 
  -3  -9   3       79.91       82.75      3.68 o 
  -2  -9   3      168.52      181.89      5.53 o 
  -1  -9   3      418.81      425.79      9.58 o 
   0  -9   3       28.88       29.14      1.88 o 
   1  -9   3        9.75        8.79      0.83 o 
   2  -9   3        0.85        0.92      0.47 o 
   3  -9   3        7.08        6.54      1.15 o 
   4  -9   3      137.99      132.04      4.59 o 
   5  -9   3       12.07       14.46      1.64 o 
   6  -9   3       27.27       25.24      2.15 o 
  -4  -8   3        1.14        0.07      0.85 o 
  -3  -8   3       43.07       45.04      2.63 o 
  -2  -8   3        5.14        3.49      1.03 o 
  -1  -8   3      598.16      589.96     12.07 o 
   0  -8   3      287.63      268.09      6.32 o 
   1  -8   3       17.60       16.06      0.96 o 
   2  -8   3       47.00       39.75      1.36 o 
   3  -8   3       11.64       11.38      0.76 o 
   4  -8   3       22.22       27.39      1.90 o 
   5  -8   3        2.04        3.80      1.02 o 
   6  -8   3       77.34       84.19      3.66 o 
   7  -8   3       28.27       29.66      2.36 o 
  -5  -7   3       37.58       29.22      2.31 o 
  -4  -7   3        2.16        0.53      0.85 o 
  -3  -7   3      342.55      337.01      8.14 o 
  -2  -7   3       10.25        8.56      1.19 o 
  -1  -7   3      619.99      590.05     11.78 o 
   0  -7   3      219.48      211.56      5.08 o 
   1  -7   3       56.63       53.13      1.53 o 
   2  -7   3      962.27      970.18     12.66 o 
   3  -7   3       28.96       31.38      1.10 o 
   4  -7   3       10.05       10.81      1.31 o 
   5  -7   3       19.11       19.97      1.68 o 
   6  -7   3        7.16        5.56      1.14 o 
   7  -7   3        0.84        1.46      0.97 o 
  -6  -6   3        0.15       -0.15      0.83 o 
  -5  -6   3      100.66       92.61      3.78 o 
  -4  -6   3        6.40        6.92      1.22 o 
  -3  -6   3      277.87      283.74      6.92 o 
  -2  -6   3      250.67      254.79      6.12 o 
  -1  -6   3      353.44      342.87     10.08 o 
   0  -6   3      306.07      303.72      6.51 o 
   1  -6   3      503.04      538.18      7.44 o 
   2  -6   3       13.53       10.63      0.69 o 
   3  -6   3       10.11       10.65      0.64 o 
   4  -6   3      134.32      131.09      4.02 o 
   5  -6   3       37.42       36.05      2.12 o 
   6  -6   3       16.61       18.00      1.68 o 
   7  -6   3        3.96        3.44      1.08 o 
  -6  -5   3       29.49       28.12      2.20 o 
  -5  -5   3       10.76       10.58      1.41 o 
  -4  -5   3       31.94       29.70      1.92 o 
  -3  -5   3      192.56      189.17      4.97 o 
  -2  -5   3     1006.22      999.97     18.32 o 
  -1  -5   3     2997.43     2976.15     37.40 o 
   0  -5   3      138.21      146.22      3.61 o 
   1  -5   3      314.08      329.86      4.79 o 
   2  -5   3      687.36      686.84      9.22 o 
   3  -5   3        1.82        2.52      0.95 o 
   4  -5   3      129.64      141.30      2.50 o 
   5  -5   3      546.48      525.79     11.07 o 
   6  -5   3       23.64       26.76      1.93 o 
   7  -5   3      128.86      124.97      4.49 o 
  -7  -4   3       99.13      102.17      4.12 o 
  -6  -4   3       68.92       65.21      2.98 o 
  -5  -4   3       81.67       76.61      3.07 o 
  -4  -4   3        0.00       -0.58      0.56 o 
  -3  -4   3        1.63        2.93      0.75 o 
  -2  -4   3      741.91      755.60     14.03 o 
  -1  -4   3      946.28      893.12     16.05 o 
   0  -4   3     1157.58     1245.07     21.64 o 
   1  -4   3      203.72      210.14      4.42 o 
   2  -4   3     1694.56     1816.97     22.23 o 
   3  -4   3      266.53      247.29      5.61 o 
   4  -4   3       31.43       39.97      1.88 o 
   5  -4   3     2098.45     2063.58     37.05 o 
   6  -4   3      262.43      267.82      6.80 o 
   7  -4   3       43.00       48.93      2.68 o 
  -7  -3   3       40.24       39.07      2.39 o 
  -6  -3   3        0.03       -0.36      0.68 o 
  -5  -3   3       30.41       30.20      1.86 o 
  -4  -3   3       59.24       71.32      2.59 o 
  -3  -3   3       53.27       45.48      1.88 o 
  -2  -3   3      654.46      674.10     12.42 o 
  -1  -3   3       10.49       16.67      0.51 o 
   0  -3   3     1923.19     1885.34     23.50 o 
   1  -3   3      100.83      114.47      1.62 o 
   2  -3   3     2349.81     2230.80     28.35 o 
   3  -3   3      127.00      127.96      2.49 o 
   4  -3   3      107.73       99.77      3.03 o 
   5  -3   3     1487.38     1474.88     27.00 o 
   6  -3   3       29.98       36.54      2.10 o 
   7  -3   3       23.63       25.34      1.97 o 
  -7  -2   3      133.29      141.83      4.54 o 
  -6  -2   3      128.23      132.04      4.07 o 
  -5  -2   3        1.02        1.22      0.64 o 
  -4  -2   3       91.64       89.10      2.76 o 
  -3  -2   3      344.31      321.13      6.59 o 
  -2  -2   3       13.96       13.75      0.92 o 
  -1  -2   3      772.36      763.77      8.39 o 
   0  -2   3     1420.10     1388.36     17.39 o 
   1  -2   3      488.50      444.62      6.04 o 
   2  -2   3      748.18      769.87     10.24 o 
   3  -2   3      743.32      753.85     10.42 o 
   4  -2   3       31.52       36.89      1.28 o 
   5  -2   3        8.24        7.86      1.00 o 
   6  -2   3       73.18       71.90      2.92 o 
   7  -2   3      131.69      137.39      4.56 o 
  -7  -1   3       17.20       22.29      1.68 o 
  -6  -1   3        9.77        7.61      0.98 o 
  -5  -1   3       56.59       56.90      2.19 o 
  -4  -1   3       36.02       27.81      1.36 o 
  -3  -1   3        2.50        4.12      0.58 o 
  -2  -1   3      191.34      193.70      4.03 o 
  -1  -1   3       90.05       97.34      1.35 o 
   0  -1   3       15.69       13.85      0.75 o 
   1  -1   3      215.37      174.40      2.60 o 
   2  -1   3      212.24      268.33      3.96 o 
   3  -1   3      113.19      142.25      2.58 o 
   4  -1   3     1018.49     1036.59     14.00 o 
   5  -1   3        2.44        1.07      0.50 o 
   6  -1   3      311.08      330.62      7.75 o 
   7  -1   3       14.89       15.46      1.61 o 
  -7   0   3       11.95       13.73      1.07 o 
  -6   0   3      185.03      180.97      5.96 o 
  -5   0   3       62.67       60.68      1.63 o 
  -4   0   3      297.46      287.57      4.35 o 
  -3   0   3      844.24      854.62     10.86 o 
  -2   0   3      862.10      821.85     10.28 o 
  -1   0   3      209.93      202.86      2.95 o 
   0   0   3     1584.71     1451.31     24.92 o 
   1   0   3     1656.52     1575.84     20.22 o 
   2   0   3       32.97       30.64      0.92 o 
   3   0   3        0.86        0.63      0.42 o 
   4   0   3        6.06        9.45      0.70 o 
   5   0   3      322.67      324.67      5.39 o 
   6   0   3       11.25       11.20      0.96 o 
  -8   1   3       19.64       25.87      2.24 o 
  -7   1   3        9.92       10.31      1.46 o 
  -6   1   3      533.19      536.43      7.69 o 
  -5   1   3      482.33      479.57      6.75 o 
  -4   1   3     6497.45     6681.88     95.90 o 
  -3   1   3     1557.43     1677.91     20.50 o 
  -2   1   3     2325.30     2415.07     29.04 o 
  -1   1   3     2371.75     2300.20     28.86 o 
   0   1   3     3685.70     3551.57     38.90 o 
   1   1   3      322.62      324.75     10.38 o 
   2   1   3      137.61      126.05      3.41 o 
   3   1   3       31.07       35.17      1.76 o 
   4   1   3       43.94       44.19      2.19 o 
   5   1   3      192.80      197.06      5.66 o 
   6   1   3       12.78       11.68      1.47 o 
  -8   2   3        6.79        8.15      1.53 o 
  -7   2   3       58.64       60.70      3.05 o 
  -6   2   3       34.89       26.59      1.86 o 
  -5   2   3        5.11        6.21      0.51 o 
  -4   2   3        4.81        2.51      0.86 o 
  -3   2   3      190.34      214.47      3.09 o 
  -2   2   3      123.15      124.10      2.97 o 
  -1   2   3     1292.11     1216.89     15.58 o 
   0   2   3      255.04      247.67      3.07 o 
   1   2   3       76.44       84.55      2.42 o 
   2   2   3       11.24       12.55      0.75 o 
   3   2   3       12.69       19.59      1.39 o 
   4   2   3       26.59       26.73      1.71 o 
   5   2   3       43.79       39.34      2.24 o 
   6   2   3       44.78       47.46      2.61 o 
  -8   3   3        6.71        4.47      1.27 o 
  -7   3   3      134.90      121.12      4.39 o 
  -6   3   3        3.09        2.69      0.88 o 
  -5   3   3      636.14      639.18      8.75 o 
  -4   3   3        7.48        5.10      0.45 o 
  -3   3   3        1.09        0.31      0.18 o 
  -2   3   3       16.53       12.90      0.92 o 
  -1   3   3      550.77      547.68     10.08 o 
   0   3   3       90.22      119.85      1.80 o 
   1   3   3      121.14       98.18      1.72 o 
   2   3   3      108.75      102.90      1.85 o 
   3   3   3     1530.99     1600.30     17.80 o 
   4   3   3        9.39        8.48      0.96 o 
   5   3   3      326.23      340.18      6.31 o 
   6   3   3      169.58      179.53      5.59 o 
  -8   4   3        0.07        0.15      0.81 o 
  -7   4   3      238.94      218.38      6.36 o 
  -6   4   3        0.34        0.08      0.75 o 
  -5   4   3       29.56       27.24      1.81 o 
  -4   4   3      424.40      388.21      8.36 o 
  -3   4   3      582.67      611.00     11.85 o 
  -2   4   3      292.72      316.74      6.59 o 
  -1   4   3     1503.32     1644.40     21.11 o 
   0   4   3      109.90      122.49      1.83 o 
   1   4   3      439.88      460.37      5.69 o 
   2   4   3        0.28        0.51      0.50 o 
   3   4   3      169.18      163.43      2.74 o 
   4   4   3       17.12       14.40      1.12 o 
   5   4   3        8.47        9.33      0.96 o 
  -8   5   3        0.68       -0.46      0.88 o 
  -7   5   3       31.19       30.14      2.22 o 
  -6   5   3      158.18      165.61      5.05 o 
  -5   5   3      182.94      191.90      5.27 o 
  -4   5   3       66.07       76.27      2.81 o 
  -3   5   3      612.62      629.69     12.36 o 
  -2   5   3      247.32      273.02      6.02 o 
  -1   5   3      130.60      137.43      2.05 o 
   0   5   3       94.24      106.38      1.75 o 
   1   5   3      356.57      315.80      4.24 o 
   2   5   3      229.25      226.27      3.82 o 
   3   5   3       37.60       37.54      1.40 o 
   4   5   3        3.13        2.26      0.75 o 
  -8   6   3       16.53       14.27      1.80 o 
  -7   6   3        1.46        1.51      0.97 o 
  -6   6   3       50.45       48.22      2.58 o 
  -5   6   3       14.77       12.75      1.36 o 
  -4   6   3        0.60        1.05      0.64 o 
  -3   6   3       71.60       71.27      2.64 o 
  -2   6   3       29.06       28.05      1.58 o 
  -1   6   3      100.65      107.99      1.83 o 
   0   6   3      105.39      109.52      2.14 o 
   1   6   3       12.01       13.34      1.54 o 
   2   6   3       97.25       88.37      2.29 o 
   3   6   3       16.25       18.88      0.94 o 
   4   6   3       14.09       14.76      1.73 o 
   5   6   3       64.77       65.88      3.42 o 
  -8   7   3        0.10        0.42      0.93 o 
  -7   7   3        5.04       10.10      1.63 o 
  -6   7   3       23.60       16.71      1.71 o 
  -5   7   3       67.76       80.66      3.31 o 
  -4   7   3       13.71       14.70      1.44 o 
  -3   7   3        0.27        0.88      0.59 o 
  -2   7   3        4.44        7.42      1.02 o 
  -1   7   3       12.13       12.22      0.67 o 
   0   7   3      117.49      115.58      2.07 o 
   1   7   3       96.61      103.90      2.78 o 
   2   7   3      133.98      133.33      3.78 o 
   3   7   3       25.81       23.10      1.98 o 
   4   7   3        4.02        4.05      1.27 o 
  -7   8   3      136.44      128.29      4.92 o 
  -6   8   3       18.44       18.81      1.83 o 
  -5   8   3        1.08        0.37      0.75 o 
  -4   8   3        0.02        0.39      0.76 o 
  -3   8   3      304.87      306.36      7.44 o 
  -2   8   3       17.67       18.14      0.81 o 
  -1   8   3       89.61       83.52      1.75 o 
   0   8   3      335.48      352.85      4.68 o 
   1   8   3      324.22      299.48      5.19 o 
   2   8   3       95.08       86.12      3.64 o 
   3   8   3       42.28       42.32      2.76 o 
  -7   9   3      159.15      169.41      5.92 o 
  -6   9   3       36.20       37.24      2.61 o 
  -5   9   3      474.24      494.67     11.44 o 
  -4   9   3      226.64      250.16      6.85 o 
  -3   9   3      237.88      230.94      6.27 o 
  -2   9   3        0.35        0.96      0.43 o 
  -1   9   3      133.25      127.18      3.02 o 
   0   9   3       54.65       54.67      1.50 o 
   1   9   3       37.10       47.07      1.83 o 
   2   9   3        4.64        4.47      1.20 o 
  -6  10   3        4.12        6.78      1.47 o 
  -5  10   3      211.86      215.89      6.56 o 
  -4  10   3      410.64      417.08     10.10 o 
  -3  10   3      804.45      806.05     16.68 o 
  -2  10   3       85.10       83.67      3.48 o 
  -1  10   3       15.15       16.07      1.03 o 
   0  10   3      167.95      171.48      3.75 o 
   1  10   3       59.60       62.06      2.78 o 
  -5  11   3       15.94       22.09      2.19 o 
  -4  11   3       79.49       78.73      3.75 o 
  -3  11   3      315.20      331.62      6.19 o 
  -2  11   3        2.98        4.32      0.82 o 
  -1  11   3       16.25       17.19      1.23 o 
  -1 -11   4        9.21        8.46      1.46 o 
   0 -11   4        0.30       -0.62      0.51 o 
   1 -11   4        0.27        0.38      0.59 o 
   2 -11   4        0.41       -0.29      0.75 o 
   3 -11   4       12.52       14.76      1.80 o 
   4 -11   4       13.36       17.61      1.92 o 
  -2 -10   4        0.17       -0.22      0.75 o 
  -1 -10   4        3.78        4.90      1.15 o 
   0 -10   4      169.12      157.14      3.54 o 
   1 -10   4      324.58      340.69      5.82 o 
   2 -10   4       81.54       76.58      3.43 o 
   3 -10   4       27.78       21.27      1.93 o 
   4 -10   4        0.77        0.73      0.81 o 
   5 -10   4        0.00       -0.27      0.78 o 
  -3  -9   4       62.59       63.02      3.20 o 
  -2  -9   4      119.84      106.93      4.02 o 
  -1  -9   4      203.39      202.84      5.64 o 
   0  -9   4       78.30       86.34      3.19 o 
   1  -9   4       43.09       44.05      1.61 o 
   2  -9   4       47.56       53.29      3.01 o 
   3  -9   4       95.64       86.41      3.49 o 
   4  -9   4      147.28      129.72      4.54 o 
   5  -9   4       32.12       25.93      2.12 o 
   6  -9   4        0.02        0.44      0.88 o 
  -4  -8   4       10.79        9.58      1.51 o 
  -3  -8   4      650.69      645.85     13.71 o 
  -2  -8   4     1252.28     1207.20     22.63 o 
  -1  -8   4      105.01       98.02      3.44 o 
   0  -8   4      656.41      632.88     12.54 o 
   1  -8   4       19.05       17.82      1.01 o 
   2  -8   4        1.41        1.02      0.54 o 
   3  -8   4      349.40      350.21      7.99 o 
   4  -8   4       50.63       55.44      2.68 o 
   5  -8   4       90.88       84.41      3.53 o 
   6  -8   4       96.34       96.99      3.97 o 
  -5  -7   4      226.73      251.63      7.20 o 
  -4  -7   4        1.41        2.58      1.02 o 
  -3  -7   4      633.63      644.95     13.36 o 
  -2  -7   4      236.39      226.68      5.90 o 
  -1  -7   4      218.54      207.68      5.32 o 
   0  -7   4        0.22       -0.78      0.51 o 
   1  -7   4       10.38       10.15      0.74 o 
   2  -7   4        6.64        8.86      0.69 o 
   3  -7   4        9.20        9.75      1.47 o 
   4  -7   4      415.68      414.67      9.39 o 
   5  -7   4      218.28      217.67      6.00 o 
   6  -7   4      135.28      131.41      4.47 o 
   7  -7   4       20.39       20.46      1.95 o 
  -6  -6   4       44.73       42.00      2.66 o 
  -5  -6   4       10.84       11.98      1.53 o 
  -4  -6   4       23.76       19.78      1.69 o 
  -3  -6   4      161.07      158.56      4.64 o 
  -2  -6   4      331.56      311.65      7.12 o 
  -1  -6   4      300.83      297.23      6.66 o 
   0  -6   4       75.95       71.80      2.47 o 
   1  -6   4      695.99      705.43      9.49 o 
   2  -6   4       34.38       35.02      1.16 o 
   3  -6   4        0.10        0.38      0.34 o 
   4  -6   4      566.63      573.14      7.93 o 
   5  -6   4      725.87      741.14     15.02 o 
   6  -6   4      151.87      158.41      4.97 o 
   7  -6   4       76.79       68.56      3.25 o 
  -6  -5   4        8.70       11.93      1.59 o 
  -5  -5   4       97.00      106.77      3.90 o 
  -4  -5   4       44.27       41.32      2.22 o 
  -3  -5   4        3.93        2.71      0.80 o 
  -2  -5   4       26.02       28.19      1.64 o 
  -1  -5   4      715.79      749.21     14.00 o 
   0  -5   4        0.47        3.42      0.68 o 
   1  -5   4       92.59      105.66      2.09 o 
   2  -5   4       86.33       75.64      2.97 o 
   3  -5   4       78.14       78.53      2.36 o 
   4  -5   4       45.95       47.02      2.14 o 
   5  -5   4      283.93      275.62      6.71 o 
   6  -5   4       88.08       99.31      3.70 o 
   7  -5   4        9.74       11.75      1.54 o 
  -7  -4   4       28.66       28.48      2.20 o 
  -6  -4   4        2.72        1.37      0.88 o 
  -5  -4   4       36.70       34.54      2.10 o 
  -4  -4   4       74.79       71.68      2.78 o 
  -3  -4   4      262.05      238.12      5.64 o 
  -2  -4   4      653.25      642.93     12.24 o 
  -1  -4   4      465.16      458.08      6.62 o 
   0  -4   4     1864.72     1987.49     26.75 o 
   1  -4   4        7.75        9.24      0.47 o 
   2  -4   4      567.74      589.77      6.57 o 
   3  -4   4       65.14       63.01      2.19 o 
   4  -4   4      391.62      383.57      8.20 o 
   5  -4   4      382.02      376.01      8.37 o 
   6  -4   4       11.49       15.70      1.51 o 
   7  -4   4       17.43       21.37      1.88 o 
  -7  -3   4        0.09        1.00      0.90 o 
  -6  -3   4      151.79      160.89      4.78 o 
  -5  -3   4      105.07      115.12      3.71 o 
  -4  -3   4       41.78       42.66      1.95 o 
  -3  -3   4        0.30        0.75      0.45 o 
  -2  -3   4      177.25      163.46      3.97 o 
  -1  -3   4      812.54      869.83      9.57 o 
   0  -3   4     1061.01     1090.50     13.94 o 
   1  -3   4       13.49       18.74      0.59 o 
   2  -3   4        0.50        1.13      0.34 o 
   3  -3   4      301.72      290.80      4.63 o 
   4  -3   4       31.59       43.30      1.44 o 
   5  -3   4      142.43      154.26      4.32 o 
   6  -3   4       12.25       13.85      1.42 o 
   7  -3   4        4.32        5.32      1.19 o 
  -7  -2   4       74.11       79.80      3.22 o 
  -6  -2   4       83.58       85.58      3.12 o 
  -5  -2   4      298.90      305.50      6.88 o 
  -4  -2   4      816.68      802.04     14.85 o 
  -3  -2   4        2.44        1.46      0.51 o 
  -2  -2   4      167.23      151.73      2.39 o 
  -1  -2   4     1163.91     1187.40     12.85 o 
   0  -2   4      902.96      889.21     11.44 o 
   1  -2   4      352.90      318.45      4.56 o 
   2  -2   4      240.21      239.50      3.71 o 
   3  -2   4      285.75      329.13      5.05 o 
   4  -2   4      129.80      136.90      2.79 o 
   5  -2   4       16.90       16.23      1.01 o 
   6  -2   4       94.56       98.31      3.46 o 
  -7  -1   4        0.65       -0.15      0.64 o 
  -6  -1   4       71.84       70.58      2.66 o 
  -5  -1   4      461.24      470.30      9.37 o 
  -4  -1   4      544.09      578.66     10.95 o 
  -2  -1   4      251.28      232.03      3.41 o 
  -1  -1   4       52.82       44.56      1.91 o 
   0  -1   4     2305.22     1986.52    248.14 o 
   1  -1   4       18.13       21.55      1.08 o 
   2  -1   4      585.60      600.48      8.12 o 
   3  -1   4      492.19      488.04      6.98 o 
   4  -1   4       64.77       59.63      1.64 o 
   5  -1   4      282.76      294.58      6.03 o 
   6  -1   4        1.71        2.00      0.64 o 
  -7   0   4       13.80       14.20      1.03 o 
  -6   0   4      206.35      204.07      4.29 o 
  -5   0   4        6.26        5.46      0.59 o 
  -4   0   4       87.31       77.65      1.74 o 
  -3   0   4      521.74      515.04      7.34 o 
  -2   0   4     1050.02     1016.43     10.55 o 
  -1   0   4      164.22      155.16      3.63 o 
   0   0   4     1006.26     1050.72     14.87 o 
   1   0   4     1111.14     1106.53     14.33 o 
   2   0   4     4847.56     4989.03     63.20 o 
   3   0   4      400.36      427.56      6.18 o 
   4   0   4      257.18      264.68      4.38 o 
   5   0   4        0.69        1.34      0.64 o 
   6   0   4        4.69        4.44      1.20 o 
  -8   1   4      133.64      121.88      4.78 o 
  -7   1   4       26.74       26.03      2.07 o 
  -6   1   4      494.28      479.37      7.02 o 
  -5   1   4       62.44       68.53      1.68 o 
  -4   1   4     1024.72     1058.93     13.44 o 
  -3   1   4      362.25      404.12      5.50 o 
  -2   1   4      676.53      713.39     13.03 o 
  -1   1   4      800.82      809.63      9.04 o 
   0   1   4      204.99      209.33      5.49 o 
   1   1   4      136.73      143.56      2.81 o 
   2   1   4      202.97      218.79      5.37 o 
   3   1   4      423.33      399.28      8.98 o 
   4   1   4      152.12      152.02      4.59 o 
   5   1   4      187.96      171.83      5.31 o 
   6   1   4        4.24        4.64      1.20 o 
  -8   2   4       28.11       22.09      2.15 o 
  -7   2   4       44.63       47.15      2.66 o 
  -6   2   4      315.00      317.80      7.78 o 
  -5   2   4       12.08       14.25      1.69 o 
  -4   2   4      372.65      398.69      5.52 o 
  -3   2   4     1569.04     1644.69     20.12 o 
  -2   2   4      106.47       98.27      2.53 o 
  -1   2   4        3.98        3.56      0.75 o 
   0   2   4      486.81      489.30      5.70 o 
   1   2   4       81.05       69.30      1.77 o 
   2   2   4        4.75        9.93      1.03 o 
   3   2   4       28.87       27.40      1.28 o 
   4   2   4       36.59       36.03      2.10 o 
   5   2   4        0.69        0.68      0.73 o 
   6   2   4        0.16       -0.58      0.75 o 
  -8   3   4       31.47       32.46      2.46 o 
  -7   3   4        6.09        4.27      1.12 o 
  -6   3   4        4.50        5.95      1.12 o 
  -5   3   4      136.53      146.51      2.46 o 
  -4   3   4      247.60      252.96      4.99 o 
  -3   3   4       71.35       59.53      2.07 o 
  -2   3   4       25.83       19.59      1.07 o 
  -1   3   4      301.42      307.51      4.53 o 
   0   3   4       89.03       92.91      1.53 o 
   1   3   4      569.14      520.12      8.13 o 
   2   3   4      129.53      130.30      2.86 o 
   3   3   4        1.44        0.44      1.09 o 
   4   3   4        6.53        8.06      0.88 o 
   5   3   4      626.24      629.32     10.44 o 
   6   3   4       25.34       23.86      1.58 o 
  -8   4   4       61.58       55.29      3.15 o 
  -7   4   4      174.40      152.65      5.12 o 
  -6   4   4       43.96       41.73      2.34 o 
  -5   4   4       56.01       63.76      2.69 o 
  -4   4   4      478.41      471.94     14.31 o 
  -3   4   4     1192.66     1188.67     21.68 o 
  -2   4   4       71.19       64.19      2.10 o 
  -1   4   4      414.20      411.77      5.96 o 
   0   4   4      259.73      294.44      3.86 o 
   1   4   4      571.45      568.66      8.88 o 
   2   4   4        9.03        8.44      0.79 o 
   3   4   4        1.06        0.72      0.65 o 
   4   4   4      290.25      289.41      5.53 o 
   5   4   4      134.91      132.27      3.44 o 
  -8   5   4       12.98       10.15      1.64 o 
  -7   5   4       14.45        7.47      1.34 o 
  -6   5   4       11.36        8.02      1.24 o 
  -5   5   4       16.34       15.76      1.42 o 
  -4   5   4      400.36      386.40      5.77 o 
  -3   5   4      275.93      307.55      6.83 o 
  -2   5   4       96.43       86.09      2.68 o 
  -1   5   4     2435.87     2696.49     34.27 o 
   0   5   4      120.16      117.94      2.34 o 
   1   5   4      291.37      286.82      5.13 o 
   2   5   4      177.08      179.34      3.69 o 
   3   5   4        1.14        0.63      0.53 o 
   4   5   4      170.13      167.10      3.97 o 
  -8   6   4      104.77       99.38      4.31 o 
  -7   6   4       30.62       32.29      2.32 o 
  -6   6   4       94.36       84.90      3.51 o 
  -5   6   4      882.80      893.72     17.66 o 
  -4   6   4       16.66       14.93      1.37 o 
  -3   6   4        8.33       12.54      1.17 o 
  -2   6   4        3.80        4.53      0.60 o 
  -1   6   4     1190.52     1218.72     16.27 o 
   0   6   4      113.48      118.21      2.48 o 
   1   6   4      166.30      156.16      3.16 o 
   2   6   4       25.70       22.49      1.01 o 
   3   6   4      105.12      106.44      2.82 o 
  -8   7   4      172.55      193.95      6.49 o 
  -7   7   4      151.01      159.85      5.49 o 
  -6   7   4        1.80        1.36      0.92 o 
  -5   7   4       88.90       91.26      3.53 o 
  -4   7   4      109.18      114.88      3.83 o 
  -3   7   4      257.66      273.06      6.61 o 
  -2   7   4       49.65       47.97      2.48 o 
  -1   7   4      161.57      157.64      3.16 o 
   0   7   4        4.12        4.01      0.49 o 
   1   7   4      190.80      192.18      3.76 o 
   2   7   4       73.05       68.71      2.96 o 
  -7   8   4      103.56      101.04      4.29 o 
  -6   8   4        8.04        8.56      1.42 o 
  -5   8   4       20.67       23.36      1.92 o 
  -4   8   4      502.47      497.89     11.00 o 
  -3   8   4       14.26       16.59      1.51 o 
  -2   8   4      203.57      200.90      3.94 o 
  -1   8   4        5.11        6.95      0.76 o 
   0   8   4       84.93       74.22      1.71 o 
   1   8   4       61.13       59.34      1.55 o 
   2   8   4      354.90      338.91      8.56 o 
  -7   9   4       37.95       39.75      2.85 o 
  -6   9   4        7.21        5.97      1.36 o 
  -5   9   4       12.04       15.97      1.73 o 
  -4   9   4       47.46       47.73      2.61 o 
  -3   9   4      294.74      294.25      7.58 o 
  -2   9   4      166.27      173.10      3.68 o 
  -1   9   4      306.75      291.02      5.21 o 
   0   9   4        3.27        1.72      0.48 o 
   1   9   4        2.77        5.20      0.81 o 
   2   9   4      106.26      108.51      4.36 o 
  -6  10   4       32.29       33.27      2.59 o 
  -5  10   4        5.60        5.47      1.37 o 
  -4  10   4        1.73        0.83      0.86 o 
  -3  10   4       40.43       40.95      1.80 o 
  -2  10   4        5.09        3.63      1.26 o 
  -1  10   4        6.67        7.17      0.90 o 
   0  10   4        3.77        0.80      0.88 o 
  -4  11   4      203.54      214.89      4.77 o 
  -3  11   4      125.18      125.39      3.36 o 
  -2  11   4        0.08        0.08      0.59 o 
  -1  11   4       12.50       18.86      1.88 o 
   0 -11   5        0.83        3.42      1.67 o 
   1 -11   5        4.49        2.01      0.68 o 
   2 -11   5        4.59        5.53      1.34 o 
   3 -11   5        6.99        6.70      1.39 o 
  -2 -10   5       39.57       30.87      2.32 o 
  -1 -10   5        7.31        7.97      1.37 o 
   0 -10   5        1.63        1.20      0.88 o 
   1 -10   5       23.85       21.00      1.25 o 
   2 -10   5        0.04        1.34      2.19 o 
   3 -10   5       45.98       51.02      2.86 o 
   4 -10   5       54.88       54.14      2.98 o 
   5 -10   5        1.26        0.95      0.97 o 
  -3  -9   5        5.34        7.47      1.41 o 
  -2  -9   5        0.05        1.27      0.85 o 
  -1  -9   5       75.41       80.07      3.31 o 
   0  -9   5      295.04      290.52      7.05 o 
   1  -9   5        9.24        9.30      0.86 o 
   2  -9   5      199.29      174.14      3.48 o 
   3  -9   5      150.20      147.92      4.85 o 
   4  -9   5      214.08      195.78      5.88 o 
   5  -9   5      219.11      225.02      6.58 o 
  -4  -8   5        0.32        1.47      1.00 o 
  -3  -8   5        9.15       10.10      1.46 o 
  -2  -8   5        0.11        0.49      0.83 o 
  -1  -8   5        2.46        4.37      0.98 o 
   0  -8   5        4.30        3.37      0.83 o 
   1  -8   5        4.45        3.97      0.86 o 
   2  -8   5       15.51       13.28      0.89 o 
   3  -8   5        3.53        6.59      0.70 o 
   4  -8   5        6.73        7.97      1.27 o 
   5  -8   5        1.98        2.61      1.02 o 
   6  -8   5        0.14        0.12      0.88 o 
  -5  -7   5      295.67      287.46      7.83 o 
  -4  -7   5      347.83      344.28      8.56 o 
  -3  -7   5      313.88      305.92      7.58 o 
  -2  -7   5     1667.67     1609.70     29.05 o 
  -1  -7   5        0.16       -0.42      0.53 o 
   0  -7   5       66.79       68.82      2.59 o 
   1  -7   5      463.53      453.57      6.74 o 
   2  -7   5       97.81       96.41      2.18 o 
   3  -7   5       19.42       19.42      2.10 o 
   4  -7   5        4.97        5.61      1.08 o 
   5  -7   5      318.38      328.38      8.03 o 
   6  -7   5        2.51        2.95      1.02 o 
  -6  -6   5        0.43        0.07      0.86 o 
  -5  -6   5      248.11      268.07      7.24 o 
  -4  -6   5        5.41        7.56      1.22 o 
  -3  -6   5      240.05      222.34      5.83 o 
  -2  -6   5      786.18      737.27     14.41 o 
  -1  -6   5        0.00       -0.34      0.53 o 
   0  -6   5      276.47      270.60      6.17 o 
   1  -6   5      102.32      103.51      3.47 o 
   2  -6   5        0.04        0.23      0.37 o 
   3  -6   5       96.39       91.33      2.05 o 
   4  -6   5     1003.05      978.83     12.82 o 
   5  -6   5      201.04      210.06      5.73 o 
   6  -6   5       25.04       24.78      1.88 o 
   7  -6   5      114.03      115.55      4.32 o 
  -6  -5   5       25.32       24.70      2.02 o 
  -5  -5   5      292.24      302.48      7.59 o 
  -4  -5   5       45.75       46.68      2.36 o 
  -3  -5   5        0.25        0.83      0.63 o 
  -2  -5   5      438.57      413.45      8.73 o 
  -1  -5   5     1156.77     1216.55     16.57 o 
   0  -5   5     1388.84     1364.59     24.09 o 
   1  -5   5       30.89       26.47      1.00 o 
   2  -5   5      387.31      394.20      5.71 o 
   3  -5   5      204.26      195.53      3.31 o 
   4  -5   5     1068.85     1074.54     20.19 o 
   5  -5   5      263.69      264.68      6.53 o 
   6  -5   5      282.42      291.16      7.34 o 
   7  -5   5       40.25       39.31      2.44 o 
  -7  -4   5        0.23       -0.90      0.83 o 
  -6  -4   5       63.34       67.70      3.08 o 
  -5  -4   5      340.64      341.06      7.93 o 
  -4  -4   5        2.48        2.47      0.83 o 
  -3  -4   5      272.92      279.79      6.42 o 
  -2  -4   5       24.91       21.95      1.39 o 
  -1  -4   5       97.84       99.06      1.51 o 
   0  -4   5       17.13       26.78      0.91 o 
   1  -4   5       80.86       81.94      1.44 o 
   2  -4   5      427.23      455.50      6.67 o 
   3  -4   5       39.89       36.46      1.41 o 
   4  -4   5       22.38       25.35      1.19 o 
   5  -4   5        4.32        5.39      0.93 o 
   6  -4   5      299.18      320.13      7.75 o 
  -7  -3   5       19.34       23.61      1.95 o 
  -6  -3   5        8.51       10.80      1.31 o 
  -5  -3   5      352.06      335.96      7.64 o 
  -4  -3   5        0.23        3.17      0.80 o 
  -3  -3   5        1.10        1.37      0.26 o 
  -2  -3   5      779.70      813.66     11.52 o 
  -1  -3   5       10.96       12.23      0.48 o 
   0  -3   5      524.13      601.73      8.13 o 
   1  -3   5      826.85      880.42     11.66 o 
   2  -3   5       21.41       26.07      1.19 o 
   3  -3   5      367.99      350.37      5.42 o 
   4  -3   5        2.73        2.27      0.51 o 
   5  -3   5       22.88       21.85      1.22 o 
   6  -3   5        8.31        8.31      1.19 o 
  -7  -2   5        7.99       11.10      1.37 o 
  -6  -2   5        0.09        1.41      0.75 o 
  -5  -2   5       55.47       54.92      2.29 o 
  -4  -2   5       17.12       15.51      1.15 o 
  -3  -2   5       89.00       85.66      1.69 o 
  -2  -2   5       24.36       24.38      0.90 o 
  -1  -2   5      215.14      206.39      2.71 o 
   0  -2   5      435.84      418.55      8.58 o 
   1  -2   5      412.79      396.99      5.58 o 
   2  -2   5      735.24      747.96     13.32 o 
   3  -2   5      102.69       98.57      2.08 o 
   4  -2   5       60.34       56.67      1.65 o 
   5  -2   5       26.05       22.92      1.18 o 
   6  -2   5       12.19       18.46      1.90 o 
  -7  -1   5       10.53       10.93      1.27 o 
  -6  -1   5        4.82        4.97      0.86 o 
  -5  -1   5        5.93        8.15      0.93 o 
  -4  -1   5       29.45       31.54      1.51 o 
  -3  -1   5      543.03      541.14      7.37 o 
  -2  -1   5        0.94        0.74      0.29 o 
  -1  -1   5      246.26      249.56      3.42 o 
   0  -1   5        4.13        3.96      0.44 o 
   1  -1   5      194.05      215.48      3.22 o 
   2  -1   5      110.59      124.14      2.19 o 
   3  -1   5      101.50      113.88      2.25 o 
   4  -1   5        3.01        3.65      1.12 o 
   5  -1   5        3.65        4.35      0.75 o 
   6  -1   5        0.00       -0.29      0.75 o 
  -7   0   5        0.28        0.19      0.50 o 
  -6   0   5      268.35      259.42      4.47 o 
  -5   0   5       77.18       80.48      2.30 o 
  -4   0   5       23.08       23.09      0.94 o 
  -3   0   5       17.55       19.94      0.97 o 
  -2   0   5       97.36      114.24      1.68 o 
  -1   0   5        5.62        4.51      0.82 o 
   0   0   5      980.61     1018.69     18.56 o 
   1   0   5     1989.72     2134.02     49.76 o 
   2   0   5      132.29      137.42      2.29 o 
   3   0   5      115.39      135.23      2.48 o 
   4   0   5       10.39       15.44      2.57 o 
   5   0   5       63.56       61.31      3.00 o 
   6   0   5      106.08      106.14      4.36 o 
  -8   1   5       20.06       23.51      2.24 o 
  -7   1   5       37.20       43.76      2.61 o 
  -6   1   5      199.40      213.03      3.77 o 
  -5   1   5        3.22        2.24      0.45 o 
  -4   1   5        4.32        4.80      0.54 o 
  -3   1   5      229.53      242.51      5.44 o 
  -2   1   5      388.93      412.95      5.85 o 
  -1   1   5      536.64      487.24      5.71 o 
   0   1   5      445.14      431.39      6.81 o 
   1   1   5     1390.02     1408.21     20.11 o 
   2   1   5      203.50      256.43      4.72 o 
   3   1   5      380.01      376.31      8.76 o 
   4   1   5       35.39       30.66      2.03 o 
   5   1   5      102.67      100.60      3.98 o 
   6   1   5       30.28       36.27      2.56 o 
  -8   2   5      440.42      388.28      9.97 o 
  -7   2   5      243.47      226.41      6.51 o 
  -6   2   5      881.30      847.02     17.02 o 
  -5   2   5      191.94      199.79      3.32 o 
  -4   2   5      207.57      219.53      3.43 o 
  -3   2   5       13.61       12.97      0.62 o 
  -2   2   5      994.68     1106.80     14.87 o 
  -1   2   5     1892.13     2015.01     21.90 o 
   0   2   5       93.14       99.04      1.52 o 
   1   2   5       27.41       35.54      1.33 o 
   2   2   5       27.38       34.55      1.38 o 
   3   2   5      290.77      282.01      5.31 o 
   4   2   5      216.90      213.20      4.54 o 
   5   2   5      235.47      232.94      6.75 o 
   6   2   5       42.68       41.29      2.03 o 
  -8   3   5        1.20        1.54      1.07 o 
  -7   3   5        8.72        7.83      1.41 o 
  -6   3   5        8.67        7.17      1.25 o 
  -5   3   5      289.51      295.38      8.07 o 
  -4   3   5       89.47      101.86      1.91 o 
  -3   3   5       65.14       66.46      2.27 o 
  -2   3   5      730.12      761.41     10.31 o 
  -1   3   5      468.44      541.30      7.47 o 
   0   3   5        0.42        0.83      0.45 o 
   1   3   5       44.95       35.92      1.39 o 
   2   3   5      118.02      127.75      2.96 o 
   3   3   5       69.33       69.33      2.15 o 
   4   3   5       52.50       47.36      1.92 o 
   5   3   5       11.18       15.30      1.27 o 
  -8   4   5       22.81       27.78      2.34 o 
  -7   4   5        7.80        7.88      1.41 o 
  -6   4   5      296.22      290.30      7.37 o 
  -5   4   5      381.20      378.67      8.56 o 
  -4   4   5       30.98       36.52      1.23 o 
  -3   4   5        4.27        0.02      0.47 o 
  -2   4   5      150.49      138.41      2.63 o 
  -1   4   5      142.86      137.96      2.55 o 
   0   4   5      292.42      302.45      3.99 o 
   1   4   5      154.32      157.67      5.38 o 
   2   4   5        0.87        0.88      0.52 o 
   3   4   5     1070.32     1054.17     15.95 o 
   4   4   5       16.30       15.66      1.20 o 
   5   4   5      723.80      731.90     12.10 o 
  -8   5   5        4.71        5.36      1.41 o 
  -7   5   5        8.18        7.17      1.34 o 
  -6   5   5       27.35       31.34      2.12 o 
  -5   5   5        0.36       -0.05      0.63 o 
  -4   5   5      103.07      108.38      3.44 o 
  -3   5   5      109.63       97.05      3.03 o 
  -2   5   5       95.02      104.41      2.28 o 
  -1   5   5       64.79       60.45      1.60 o 
   0   5   5       11.54       11.02      0.69 o 
   1   5   5      265.46      258.09      3.66 o 
   2   5   5       12.06       11.39      0.98 o 
   3   5   5        7.42        6.15      1.10 o 
   4   5   5      173.20      178.03      4.15 o 
  -8   6   5       23.64       26.48      2.34 o 
  -7   6   5        8.32       13.54      1.68 o 
  -6   6   5      181.01      196.73      5.85 o 
  -5   6   5      157.16      156.17      4.75 o 
  -4   6   5      158.08      144.34      4.27 o 
  -3   6   5      177.21      179.87      4.71 o 
  -2   6   5        0.57        0.04      0.39 o 
  -1   6   5       10.97       12.70      0.82 o 
   0   6   5        9.71       10.72      0.75 o 
   1   6   5      102.62      106.93      2.37 o 
   2   6   5      118.60      117.46      3.08 o 
   3   6   5        5.77        5.94      0.88 o 
  -8   7   5        8.60        4.03      1.39 o 
  -7   7   5      129.47      118.10      4.56 o 
  -6   7   5        0.05       -0.56      0.69 o 
  -5   7   5       71.05       66.15      2.98 o 
  -4   7   5      234.46      238.79      6.17 o 
  -3   7   5      308.64      308.19      7.22 o 
  -2   7   5        8.86        9.17      1.29 o 
  -1   7   5       92.21       84.55      2.16 o 
   0   7   5       64.69       57.35      1.71 o 
   1   7   5      275.43      268.63      4.66 o 
   2   7   5       65.32       63.39      2.86 o 
  -7   8   5        1.35        1.73      1.05 o 
  -6   8   5       16.23       15.71      1.75 o 
  -5   8   5        1.75        0.86      0.81 o 
  -4   8   5      993.74      989.75     19.44 o 
  -3   8   5       10.15       10.25      0.95 o 
  -2   8   5      141.07      142.43      6.60 o 
  -1   8   5      111.48      116.66      3.52 o 
   0   8   5      258.38      240.64      4.43 o 
   1   8   5       80.81       86.61      3.46 o 
  -7   9   5       47.79       56.15      3.31 o 
  -6   9   5      119.45      125.19      4.75 o 
  -5   9   5      120.78      136.29      4.81 o 
  -4   9   5      677.35      668.64     14.19 o 
  -3   9   5        0.28        1.00      0.98 o 
  -2   9   5       14.83       15.69      2.36 o 
  -1   9   5      111.37      105.80      2.71 o 
   0   9   5       46.94       46.76      3.07 o 
  -6  10   5       30.98       38.02      2.68 o 
  -5  10   5        9.69       12.90      1.68 o 
  -4  10   5      134.61      139.01      8.77 o 
  -3  10   5       92.16       91.60      2.72 o 
  -2  10   5       12.71       11.26      1.04 o 
  -1  10   5        4.79        5.04      0.84 o 
  -4  11   5       67.36       72.98      2.60 o 
  -3  11   5        0.40        0.40      0.70 o 
  -2  11   5        0.89       -0.60      0.59 o 
   0 -11   6       44.56       51.25      3.34 o 
   1 -11   6        2.47        1.96      0.68 o 
   2 -11   6        8.02       13.22      1.78 o 
   3 -11   6        9.29       12.59      1.73 o 
  -2 -10   6      182.91      173.36      5.64 o 
  -1 -10   6        5.53        9.32      1.47 o 
   0 -10   6       12.42        8.56      1.31 o 
   1 -10   6        4.59        5.51      0.85 o 
   2 -10   6      118.41      129.77      3.06 o 
   3 -10   6       75.95       71.00      3.39 o 
   4 -10   6       28.16       28.05      2.25 o 
  -3  -9   6      284.74      261.84      7.34 o 
  -2  -9   6      199.26      184.60      5.68 o 
  -1  -9   6       24.78       22.85      1.83 o 
   0  -9   6       36.65       36.05      2.19 o 
   1  -9   6        8.06        6.99      0.85 o 
   2  -9   6       50.80       43.44      1.61 o 
   3  -9   6        6.32        7.44      1.25 o 
   4  -9   6      308.43      340.28      8.61 o 
   5  -9   6      104.55      109.95      4.29 o 
  -4  -8   6       17.87       14.39      1.78 o 
  -3  -8   6       94.27       81.07      3.51 o 
  -2  -8   6      311.54      292.41      7.39 o 
  -1  -8   6      197.19      188.36      5.32 o 
   0  -8   6       44.60       40.95      2.15 o 
   1  -8   6        2.70        0.80      0.76 o 
   2  -8   6      238.28      205.61      5.63 o 
   3  -8   6      652.10      622.47     10.32 o 
   4  -8   6      909.33      860.21     17.37 o 
   5  -8   6       20.43       19.71      1.78 o 
   6  -8   6        3.65        4.46      1.15 o 
  -5  -7   6       66.04       62.83      3.25 o 
  -4  -7   6       90.78       94.05      3.78 o 
  -3  -7   6       44.79       47.48      2.54 o 
  -2  -7   6       12.45       13.07      1.47 o 
  -1  -7   6        4.61        3.93      0.98 o 
   0  -7   6        0.72        1.46      0.75 o 
   1  -7   6       31.14       33.76      1.49 o 
   2  -7   6       41.33       38.33      1.37 o 
   3  -7   6       35.25       33.46      1.29 o 
   4  -7   6        1.73        3.10      0.93 o 
   5  -7   6       38.26       43.20      2.36 o 
   6  -7   6        7.24        7.83      1.32 o 
  -6  -6   6      111.45      113.51      4.49 o 
  -5  -6   6       37.53       42.37      2.59 o 
  -4  -6   6       71.99       71.41      3.12 o 
  -3  -6   6       11.18       12.15      1.37 o 
  -2  -6   6      208.62      192.12      5.20 o 
  -1  -6   6       97.47      105.31      3.42 o 
   0  -6   6      279.19      281.18      6.44 o 
   1  -6   6       16.04       15.43      4.08 o 
   2  -6   6      141.00      141.29      2.78 o 
   3  -6   6       77.71       81.03      1.97 o 
   4  -6   6      116.65      115.63      2.48 o 
   5  -6   6       15.00       16.61      1.51 o 
   6  -6   6      152.90      163.24      5.03 o 
  -6  -5   6        1.53        0.54      0.81 o 
  -5  -5   6       86.65       93.48      3.64 o 
  -4  -5   6      219.36      210.31      5.66 o 
  -3  -5   6      139.56      136.65      4.14 o 
  -2  -5   6       49.53       62.90      2.53 o 
  -1  -5   6        0.93        0.10      0.32 o 
   0  -5   6       76.07       74.60      1.73 o 
   1  -5   6      168.71      157.68      2.38 o 
   2  -5   6       66.80       69.85      1.45 o 
   3  -5   6      186.24      183.13      2.77 o 
   4  -5   6       43.88       45.26      2.10 o 
   5  -5   6      218.77      221.18      5.76 o 
   6  -5   6      343.85      356.69      8.47 o 
  -7  -4   6       46.39       52.51      2.90 o 
  -6  -4   6        3.78        6.44      1.24 o 
  -5  -4   6       12.51        9.03      1.20 o 
  -4  -4   6      335.92      336.38      7.71 o 
  -3  -4   6      116.04      117.53      3.59 o 
  -2  -4   6     1013.67     1073.40     13.94 o 
  -1  -4   6       41.00       44.82      1.38 o 
   0  -4   6      250.85      227.65      3.70 o 
   1  -4   6       54.45       57.55      1.21 o 
   2  -4   6       99.62       95.49      2.10 o 
   3  -4   6      201.67      189.90      5.76 o 
   4  -4   6      197.51      205.06      3.87 o 
   5  -4   6       42.86       41.12      2.50 o 
  -7  -3   6       22.65       24.34      1.97 o 
  -6  -3   6       88.34       91.48      3.41 o 
  -5  -3   6      189.03      186.60      5.03 o 
  -4  -3   6       67.45       61.59      2.44 o 
  -3  -3   6       59.30       51.72      1.48 o 
  -2  -3   6      635.93      627.01      9.12 o 
  -1  -3   6      161.36      177.40      2.49 o 
   0  -3   6      319.21      320.02      4.81 o 
   1  -3   6      673.77      643.69      8.80 o 
   2  -3   6      575.53      614.37      8.59 o 
   3  -3   6      194.55      197.58      3.52 o 
   4  -3   6      100.36      107.98      2.50 o 
   5  -3   6      144.93      153.42      7.29 o 
   6  -3   6        0.18        2.36      1.07 o 
  -7  -2   6        8.47        6.31      1.15 o 
  -6  -2   6       15.36       14.59      1.32 o 
  -5  -2   6        8.16        7.92      1.03 o 
  -4  -2   6        0.57        0.81      0.37 o 
  -3  -2   6      141.80      134.42      2.42 o 
  -2  -2   6      339.07      327.50      4.81 o 
  -1  -2   6      268.74      286.20      3.67 o 
   0  -2   6      324.01      260.84     35.39 o 
   1  -2   6     1611.34     1701.31     21.76 o 
   2  -2   6      123.66      119.95      2.25 o 
   3  -2   6        1.91        1.53      0.39 o 
   4  -2   6       42.50       48.06      1.52 o 
   5  -2   6       51.92       49.48      2.83 o 
   6  -2   6        1.06       -0.44      0.83 o 
  -7  -1   6       18.11       16.95      1.49 o 
  -6  -1   6       63.94       63.15      2.51 o 
  -5  -1   6        0.01        0.71      0.56 o 
  -4  -1   6      243.41      248.29      5.58 o 
  -3  -1   6       20.80       20.94      0.85 o 
  -2  -1   6      129.71      150.24      2.63 o 
  -1  -1   6       32.35       23.25      0.93 o 
   0  -1   6      620.41      621.98      9.39 o 
   1  -1   6       29.51       26.16      1.71 o 
   2  -1   6       36.09       35.90      0.98 o 
   3  -1   6      162.02      154.01      2.79 o 
   4  -1   6       15.02       18.58      0.96 o 
   5  -1   6        4.58        1.66      0.95 o 
   6  -1   6       52.71       55.14      3.19 o 
  -7   0   6        1.30        1.56      0.75 o 
  -6   0   6      161.37      153.25      5.78 o 
  -5   0   6      362.04      357.30      5.95 o 
  -4   0   6        2.31        1.99      0.57 o 
  -3   0   6       22.96       27.61      1.15 o 
  -2   0   6     1109.62     1091.57     14.14 o 
  -1   0   6      719.55      753.87     13.68 o 
   0   0   6        2.96        0.13      0.79 o 
   1   0   6     1070.70     1172.07     17.08 o 
   3   0   6       12.80        9.85      0.58 o 
   4   0   6       47.56       43.93      2.46 o 
   5   0   6      305.01      276.53      7.76 o 
   6   0   6        6.98        9.78      1.58 o 
  -8   1   6      388.59      356.08      9.46 o 
  -7   1   6       14.93       15.00      1.71 o 
  -6   1   6       23.32       21.84      1.50 o 
  -5   1   6       88.88       91.86      2.07 o 
  -4   1   6      830.29      817.11     10.70 o 
  -3   1   6        9.33        9.39      0.51 o 
  -2   1   6     2363.61     2456.62     31.13 o 
  -1   1   6      269.61      275.61      3.53 o 
   0   1   6      660.57      717.94     10.87 o 
   1   1   6      725.27      765.80     11.67 o 
   2   1   6       19.86       22.99      1.23 o 
   3   1   6        0.00       -0.10      0.59 o 
   4   1   6       42.95       38.14      2.29 o 
   5   1   6        6.47        9.46      1.44 o 
   6   1   6       41.76       46.34      3.00 o 
  -8   2   6       12.79       10.76      1.64 o 
  -7   2   6       79.25       77.56      3.51 o 
  -6   2   6       90.70       93.02      3.61 o 
  -5   2   6       99.96       98.97      2.09 o 
  -4   2   6      224.39      214.77      3.45 o 
  -3   2   6      232.08      234.80      3.91 o 
  -2   2   6      159.57      180.11      3.05 o 
  -1   2   6     2015.85     2138.53     23.28 o 
   0   2   6      108.91      102.71      1.56 o 
   1   2   6       60.49       56.23      1.81 o 
   2   2   6       36.08       34.62      1.50 o 
   3   2   6      422.57      409.44      7.27 o 
   4   2   6        7.47        8.80      0.99 o 
   5   2   6       56.90       58.31      2.35 o 
  -8   3   6      170.67      153.90      5.49 o 
  -7   3   6        3.93        5.05      1.29 o 
  -6   3   6        9.59        4.88      1.08 o 
  -5   3   6       22.09       25.06      0.96 o 
  -4   3   6        5.06        5.49      0.98 o 
  -3   3   6      654.41      633.14      8.94 o 
  -2   3   6      166.33      192.16      3.27 o 
  -1   3   6      467.87      513.60      7.19 o 
   0   3   6      424.73      430.61      5.30 o 
   1   3   6       48.82       56.70      1.14 o 
   2   3   6       54.06       46.39      1.77 o 
   3   3   6      247.55      253.54      5.11 o 
   4   3   6      293.40      292.96      5.90 o 
   5   3   6       94.31       95.30      3.03 o 
  -8   4   6        2.75        3.64      1.24 o 
  -7   4   6        1.27        1.31      0.95 o 
  -6   4   6      119.57      120.88      4.19 o 
  -5   4   6        0.19       -0.41      0.61 o 
  -4   4   6      221.83      218.19      3.44 o 
  -3   4   6       66.00       61.80      2.13 o 
  -2   4   6      265.40      268.10      4.34 o 
  -1   4   6        3.37        4.14      1.58 o 
   0   4   6      254.82      272.42      3.71 o 
   1   4   6      571.47      547.03      6.71 o 
   2   4   6      184.23      182.92      3.99 o 
   3   4   6      748.50      746.61     12.02 o 
   4   4   6       35.52       33.94      1.77 o 
   5   4   6        0.45        0.81      0.69 o 
  -8   5   6       33.87       28.58      2.41 o 
  -7   5   6      124.24      126.39      4.61 o 
  -6   5   6      189.70      185.22      5.56 o 
  -5   5   6      691.02      686.03     14.02 o 
  -4   5   6       82.89       86.92      3.03 o 
  -3   5   6      193.37      212.92      3.87 o 
  -2   5   6        0.98        1.85      0.46 o 
  -1   5   6      226.16      218.99      3.76 o 
   0   5   6      118.62      118.08      2.38 o 
   1   5   6       19.99       16.67      2.36 o 
   2   5   6        0.03       -0.42      0.69 o 
   3   5   6      254.70      259.43      5.35 o 
   4   5   6        3.80        5.51      0.96 o 
  -8   6   6        4.73        3.75      1.27 o 
  -7   6   6       10.34       12.41      1.68 o 
  -6   6   6       30.10       20.39      1.81 o 
  -5   6   6      701.05      654.24     13.58 o 
  -4   6   6     1027.66      990.67     18.93 o 
  -3   6   6        0.08        0.13      0.80 o 
  -2   6   6      116.84      123.65      2.69 o 
  -1   6   6      215.48      214.38      3.83 o 
   0   6   6       31.58       29.42      1.20 o 
   1   6   6      503.50      498.83      8.52 o 
   2   6   6     1170.96     1147.41     17.42 o 
   3   6   6        0.16       -0.36      0.59 o 
  -7   7   6       36.11       33.36      2.47 o 
  -6   7   6        8.84       10.95      1.51 o 
  -5   7   6      111.91      118.24      4.15 o 
  -4   7   6      118.44      121.38      4.00 o 
  -3   7   6       86.79       94.53      2.75 o 
  -2   7   6       73.67       68.98      2.01 o 
  -1   7   6       82.65       80.91      2.13 o 
   0   7   6      312.42      305.32      5.13 o 
   1   7   6      338.32      343.36      8.64 o 
   2   7   6      344.76      363.87      9.10 o 
  -7   8   6        3.17        3.31      1.19 o 
  -6   8   6       10.39       11.22      1.58 o 
  -5   8   6       23.54       23.88      1.90 o 
  -4   8   6        9.30        9.62      0.98 o 
  -3   8   6        0.81        0.99      1.05 o 
  -2   8   6       36.54       36.75      1.54 o 
  -1   8   6        0.62        0.37      0.52 o 
   0   8   6       75.04       69.51      3.19 o 
   1   8   6       54.86       52.19      2.75 o 
  -6   9   6        4.70        3.24      1.19 o 
  -5   9   6       32.69       34.31      2.42 o 
  -4   9   6       23.18       23.66      1.43 o 
  -3   9   6      120.77      119.37      3.06 o 
  -2   9   6      155.57      151.78      3.47 o 
  -1   9   6       73.62       66.40      2.11 o 
   0   9   6       26.91       21.73      1.93 o 
  -5  10   6       42.92       47.22      2.88 o 
  -4  10   6      102.69      113.59      4.06 o 
  -3  10   6       42.56       40.34      1.84 o 
  -2  10   6        2.27        4.24      2.25 o 
  -1  10   6       33.70       37.03      2.51 o 
  -2 -10   7        1.00        0.36      0.88 o 
  -1 -10   7       42.20       42.58      2.63 o 
   0 -10   7        0.69        0.89      0.63 o 
   1 -10   7       25.52       20.07      1.26 o 
   2 -10   7        2.56        2.91      0.71 o 
   3 -10   7      188.16      181.39      5.85 o 
   4 -10   7       28.93       27.71      2.29 o 
  -3  -9   7      266.69      270.55      7.58 o 
  -2  -9   7       52.06       42.37      2.56 o 
  -1  -9   7        0.88        1.71      0.90 o 
   0  -9   7       72.96       82.00      3.34 o 
   1  -9   7      108.32       99.88      2.64 o 
   2  -9   7       15.46       13.28      1.02 o 
   3  -9   7       39.57       37.48      2.37 o 
   4  -9   7      106.83      109.46      4.19 o 
  -4  -8   7        1.62        1.78      1.05 o 
  -3  -8   7      322.78      292.72      7.73 o 
  -2  -8   7       40.77       45.07      2.56 o 
  -1  -8   7        0.66        1.19      0.86 o 
   0  -8   7      141.88      129.34      4.15 o 
   1  -8   7      158.64      145.20      3.17 o 
   2  -8   7        0.63       -0.26      0.41 o 
   3  -8   7        3.92        6.74      1.20 o 
   4  -8   7      129.36      139.70      4.63 o 
   5  -8   7       88.57       93.58      3.75 o 
  -5  -7   7       75.29       72.70      3.49 o 
  -4  -7   7       97.99      100.04      3.97 o 
  -3  -7   7       12.10       15.24      1.66 o 
  -2  -7   7      146.11      150.39      4.73 o 
  -1  -7   7       84.79       90.68      3.36 o 
   0  -7   7      103.27       88.24      3.20 o 
   1  -7   7      154.38      149.59      3.08 o 
   2  -7   7      418.38      400.79      6.23 o 
   3  -7   7      228.39      225.81      4.06 o 
   4  -7   7       68.24       73.49      3.03 o 
   5  -7   7       72.80       74.87      3.17 o 
  -5  -6   7      110.02      106.93      4.10 o 
  -4  -6   7        0.27       -0.07      0.71 o 
  -3  -6   7       39.84       39.97      2.25 o 
  -2  -6   7       67.51       65.17      2.78 o 
  -1  -6   7       22.66       20.86      1.56 o 
   0  -6   7       96.10       94.63      3.20 o 
   1  -6   7       57.12       56.31      1.36 o 
   2  -6   7       87.00       87.03      1.77 o 
   3  -6   7       30.24       30.21      1.22 o 
   4  -6   7       23.27       23.74      1.50 o 
   5  -6   7        0.02        0.51      0.69 o 
  -6  -5   7        8.13        9.98      1.46 o 
  -5  -5   7      183.34      188.33      5.56 o 
  -4  -5   7      137.46      140.33      4.46 o 
  -3  -5   7        0.17       -0.49      0.61 o 
  -2  -5   7       41.97       38.49      2.05 o 
  -1  -5   7        1.50        0.87      0.29 o 
   0  -5   7      458.26      461.08      6.77 o 
   1  -5   7     1424.66     1462.85     15.47 o 
   2  -5   7        0.28        0.65      0.32 o 
   3  -5   7       98.76       98.36      2.40 o 
   4  -5   7      841.76      814.38     11.72 o 
  -6  -4   7       65.66       71.44      3.14 o 
  -5  -4   7        2.28        1.80      0.80 o 
  -4  -4   7      128.23      130.68      4.07 o 
  -3  -4   7        0.36       -0.12      0.56 o 
  -2  -4   7        2.08        1.05      0.87 o 
  -1  -4   7       48.98       50.94      1.37 o 
   0  -4   7       32.99       30.10      1.26 o 
   1  -4   7       24.08       25.92      0.83 o 
   2  -4   7      368.26      347.15      5.42 o 
   3  -4   7       82.70       89.58      2.17 o 
   4  -4   7      387.59      387.53      6.30 o 
   5  -4   7        0.88        2.27      1.02 o 
  -7  -3   7       84.79       87.43      3.58 o 
  -6  -3   7      126.51      122.51      4.07 o 
  -5  -3   7        0.16       -0.59      0.56 o 
  -4  -3   7      174.16      175.55      4.76 o 
  -3  -3   7       21.57       24.58      0.96 o 
  -2  -3   7       86.46       95.06      1.95 o 
  -1  -3   7       33.97       42.86      1.05 o 
   0  -3   7      389.21      401.15      7.55 o 
   1  -3   7       24.61       27.09      0.98 o 
   2  -3   7       50.15       51.08      1.41 o 
   3  -3   7      167.51      165.18      3.14 o 
   4  -3   7       18.90       19.51      1.80 o 
   5  -3   7       53.50       57.44      3.15 o 
   6  -3   7        4.45        5.70      1.37 o 
  -7  -2   7        3.29        0.98      0.80 o 
  -6  -2   7        0.33        0.10      0.63 o 
  -5  -2   7       22.67       25.58      1.61 o 
  -4  -2   7        3.36        5.26      0.55 o 
  -3  -2   7      127.71      140.05      2.58 o 
  -2  -2   7      102.33       97.07      2.01 o 
  -1  -2   7        2.02        1.26      0.32 o 
   0  -2   7        3.28        4.46      0.69 o 
   1  -2   7        0.91        0.38      0.26 o 
   2  -2   7       25.52       24.01      0.96 o 
   3  -2   7        0.19        0.73      0.38 o 
   4  -2   7        2.51        4.71      1.10 o 
   5  -2   7       32.14       38.90      2.59 o 
   6  -2   7       23.61       27.10      2.42 o 
  -7  -1   7       27.91       29.09      1.88 o 
  -6  -1   7       26.39       28.15      1.68 o 
  -5  -1   7       13.36       12.32      1.14 o 
  -4  -1   7       11.90       15.45      0.81 o 
  -3  -1   7      415.66      409.02      5.98 o 
  -2  -1   7      422.99      431.19      6.23 o 
  -1  -1   7       14.64        5.46      0.80 o 
   0  -1   7      217.56      220.09      5.73 o 
   1  -1   7        6.97        2.39      0.62 o 
   2  -1   7       35.32       32.82      0.91 o 
   3  -1   7        4.97        3.90      0.95 o 
   4  -1   7       19.29       22.02      1.93 o 
   5  -1   7       77.78       82.97      3.85 o 
   6  -1   7       33.71       35.87      2.71 o 
  -6   0   7       69.00       75.33      2.09 o 
  -5   0   7        3.81        2.77      0.54 o 
  -4   0   7        3.37        3.18      0.68 o 
  -3   0   7       94.74      107.85      2.43 o 
  -2   0   7      549.59      598.13     12.24 o 
  -1   0   7     1159.04     1228.09     17.71 o 
   0   0   7        6.70        4.94      0.61 o 
   1   0   7       46.66       44.67      1.62 o 
   2   0   7        0.25        0.46      1.16 o 
   3   0   7       74.33       67.14      3.00 o 
   4   0   7       31.35       23.29      1.93 o 
   5   0   7      164.11      167.97      5.75 o 
   6   0   7        0.14       -0.46      0.83 o 
  -8   1   7      120.00      117.16      4.78 o 
  -7   1   7       47.64       44.58      2.68 o 
  -6   1   7       87.51       91.00      2.22 o 
  -5   1   7       45.72       51.19      1.58 o 
  -4   1   7       51.87       59.14      2.40 o 
  -3   1   7      448.40      477.59      5.55 o 
  -2   1   7        1.88        6.04      0.54 o 
  -1   1   7      539.36      569.09      8.95 o 
   0   1   7      352.19      409.38      8.48 o 
   1   1   7      298.37      283.47      9.56 o 
   2   1   7      165.58      183.99      3.99 o 
   3   1   7      363.71      376.42      6.95 o 
   4   1   7      251.79      219.46      4.91 o 
   5   1   7       43.79       33.06      2.10 o 
  -8   2   7      110.70       96.38      4.24 o 
  -7   2   7        0.07        0.17      0.85 o 
  -6   2   7       72.78       67.85      3.05 o 
  -5   2   7      334.86      350.15      5.66 o 
  -4   2   7        5.81        4.39      0.52 o 
  -3   2   7      192.81      201.63      3.53 o 
  -2   2   7      133.70      112.86      2.39 o 
  -1   2   7     1231.01     1279.74     14.30 o 
   0   2   7      371.85      379.53      6.55 o 
   1   2   7      148.06      149.54      3.41 o 
   2   2   7      116.38      113.89      4.94 o 
   3   2   7       93.25       82.92      2.61 o 
   4   2   7      431.72      403.70      7.60 o 
   5   2   7       59.11       56.28      2.40 o 
  -8   3   7       46.45       43.56      2.83 o 
  -7   3   7        8.93       11.12      1.56 o 
  -6   3   7       86.71       88.22      3.49 o 
  -5   3   7      932.96      951.82     12.43 o 
  -4   3   7       34.14       34.03      1.86 o 
  -3   3   7      719.33      761.16     10.60 o 
  -2   3   7        6.02        5.40      0.54 o 
  -1   3   7      128.89      122.76      2.02 o 
   0   3   7      181.80      158.93      2.82 o 
   1   3   7       15.18       10.57      0.97 o 
   2   3   7        6.84        6.86      1.08 o 
   3   3   7        1.85        0.82      0.64 o 
   4   3   7        3.20        3.53      0.83 o 
   5   3   7       17.09       23.15      1.62 o 
  -8   4   7      100.62       96.77      4.25 o 
  -7   4   7        0.73       -0.47      0.80 o 
  -6   4   7        4.67        5.05      1.12 o 
  -5   4   7      508.81      487.77     10.51 o 
  -4   4   7        3.66        5.75      0.90 o 
  -3   4   7       57.12       56.51      2.14 o 
  -2   4   7      121.40      107.29      2.28 o 
  -1   4   7      116.69      117.89      2.32 o 
   0   4   7       30.76       27.12      1.39 o 
   1   4   7     3059.22     2940.86     41.44 o 
   2   4   7     1079.75     1050.95     16.15 o 
   3   4   7      630.62      631.83     10.66 o 
   4   4   7        9.39        7.70      1.08 o 
  -8   5   7        0.01        0.46      0.90 o 
  -7   5   7       64.01       66.31      3.31 o 
  -6   5   7      115.58      111.61      4.07 o 
  -5   5   7       13.80       16.39      1.51 o 
  -4   5   7      343.73      340.28      5.71 o 
  -3   5   7        3.79        5.11      0.65 o 
  -2   5   7      188.11      199.00      3.62 o 
  -1   5   7      357.94      366.10      5.66 o 
   0   5   7      180.59      177.70      4.00 o 
   1   5   7      199.59      194.70      4.31 o 
   2   5   7        1.85        2.97      0.76 o 
   3   5   7       16.86       19.17      1.40 o 
   4   5   7       20.07       21.76      1.58 o 
  -8   6   7        2.57        5.51      1.42 o 
  -7   6   7        0.30        0.32      0.80 o 
  -6   6   7       33.77       32.29      2.17 o 
  -5   6   7      386.15      395.69      9.15 o 
  -4   6   7      285.39      288.02      5.16 o 
  -3   6   7      299.93      302.43      5.18 o 
  -2   6   7       10.04       11.34      0.83 o 
  -1   6   7      135.37      132.88      2.77 o 
   0   6   7       62.19       53.49      2.71 o 
   1   6   7       39.64       34.99      1.73 o 
   2   6   7        0.48        0.32      0.62 o 
   3   6   7       15.91       14.74      1.32 o 
  -7   7   7        0.34        0.31      0.95 o 
  -6   7   7       69.05       70.66      3.29 o 
  -5   7   7       75.11       81.68      3.34 o 
  -4   7   7      111.70      108.44      3.19 o 
  -3   7   7      120.64      122.19      3.75 o 
  -2   7   7      119.93      116.36      2.73 o 
  -1   7   7        4.98        2.12      0.93 o 
   0   7   7      185.09      178.82      5.59 o 
   1   7   7        0.04        0.54      0.81 o 
   2   7   7      257.85      267.45      5.64 o 
  -7   8   7       29.41       38.22      2.68 o 
  -6   8   7        7.74        6.25      1.32 o 
  -5   8   7        0.56        1.51      0.90 o 
  -4   8   7       21.26       22.24      1.80 o 
  -3   8   7       15.21       15.31      1.11 o 
  -2   8   7      136.77      132.53      3.40 o 
  -1   8   7        2.17        2.51      1.02 o 
   0   8   7        2.26        1.86      0.97 o 
   1   8   7       18.30       16.03      1.73 o 
  -6   9   7       15.74       15.68      1.86 o 
  -5   9   7       20.71       24.68      2.52 o 
  -4   9   7       71.01       68.91      2.37 o 
  -3   9   7       25.11       23.69      1.40 o 
  -2   9   7      607.04      583.81     13.71 o 
  -1   9   7       52.42       59.00      3.17 o 
   0   9   7        0.82       -0.83      0.76 o 
  -4  10   7        2.35        2.63      0.90 o 
  -3  10   7        5.39        2.39      0.77 o 
  -2  10   7       59.90       69.63      3.63 o 
  -1 -10   8        4.27        6.47      1.36 o 
   0 -10   8        0.21        1.18      0.65 o 
   1 -10   8        5.07        8.21      0.99 o 
   2 -10   8       68.67       61.78      2.13 o 
   3 -10   8      318.66      348.01      9.07 o 
  -3  -9   8        6.83        5.92      1.41 o 
  -2  -9   8        5.60        6.34      1.42 o 
  -1  -9   8        2.88        2.54      1.02 o 
   0  -9   8       18.04       21.58      1.85 o 
   1  -9   8       46.55       38.31      2.15 o 
   2  -9   8       50.51       56.97      1.97 o 
   3  -9   8        3.74        3.90      1.08 o 
   4  -9   8       27.30       31.68      2.29 o 
  -4  -8   8        2.89        2.64      1.10 o 
  -3  -8   8       11.29       13.86      1.71 o 
  -2  -8   8       51.90       50.49      2.73 o 
  -1  -8   8      220.81      202.58      5.85 o 
   0  -8   8     1064.66     1010.70     19.46 o 
   1  -8   8       51.36       51.75      1.81 o 
   2  -8   8      164.45      143.66      3.17 o 
   3  -8   8       56.40       62.92      1.96 o 
   4  -8   8       11.40       15.15      1.59 o 
   5  -8   8      107.38      116.27      4.24 o 
  -4  -7   8        8.06        7.93      1.44 o 
  -3  -7   8       11.00       11.64      1.53 o 
  -2  -7   8        2.93        3.07      0.95 o 
  -1  -7   8      118.62      121.00      4.10 o 
   0  -7   8        4.81        7.59      1.14 o 
   1  -7   8       99.51       90.16      2.32 o 
   2  -7   8       13.51       11.10      1.54 o 
   3  -7   8      312.11      334.51      5.50 o 
   4  -7   8       85.66       83.22      3.25 o 
  -5  -6   8       24.45       27.93      2.17 o 
  -4  -6   8      200.26      207.19      6.03 o 
  -3  -6   8      164.19      165.56      5.05 o 
  -2  -6   8        0.60       -0.22      0.68 o 
  -1  -6   8        3.24        3.53      0.90 o 
   0  -6   8      272.97      268.82      5.04 o 
   1  -6   8       74.46       75.22      1.64 o 
   2  -6   8       38.91       33.75      1.50 o 
   3  -6   8       40.62       40.86      1.26 o 
   4  -6   8      190.37      199.68      3.75 o 
  -6  -5   8       89.00       86.31      3.68 o 
  -5  -5   8        0.15       -0.37      0.69 o 
  -4  -5   8       96.98       90.17      3.51 o 
  -3  -5   8       12.86       13.58      1.42 o 
  -2  -5   8       34.25       37.02      2.10 o 
  -1  -5   8       12.05       11.38      0.74 o 
   0  -5   8      114.90      121.07      2.59 o 
   1  -5   8       28.12       26.62      0.93 o 
   2  -5   8       76.79       76.22      1.93 o 
   3  -5   8       75.57       80.59      2.16 o 
   4  -5   8       71.63       75.26      3.56 o 
   5  -5   8        8.91        8.03      1.51 o 
  -6  -4   8      154.84      167.09      5.22 o 
  -5  -4   8       15.00       12.03      1.39 o 
  -4  -4   8       31.57       31.83      1.97 o 
  -3  -4   8      126.72      133.36      4.10 o 
  -2  -4   8       13.35       13.59      0.62 o 
  -1  -4   8      407.99      439.97      5.55 o 
   0  -4   8       12.93       16.39      0.77 o 
   1  -4   8      238.17      253.79      3.44 o 
   2  -4   8     1368.46     1369.69     18.18 o 
   3  -4   8      328.25      326.55      5.37 o 
   4  -4   8      514.36      485.33     11.83 o 
   5  -4   8       41.74       40.85      2.78 o 
   6  -4   8       48.46       54.61      3.37 o 
  -7  -3   8        4.72        8.03      1.31 o 
  -6  -3   8       29.02       27.24      1.92 o 
  -5  -3   8        5.39        7.75      1.14 o 
  -4  -3   8       32.40       32.46      1.90 o 
  -3  -3   8      325.76      336.71      5.16 o 
  -2  -3   8      179.99      177.34      2.65 o 
  -1  -3   8       11.44       10.43      0.71 o 
   0  -3   8      102.86      106.35      1.99 o 
   1  -3   8        8.45       10.02      1.42 o 
   2  -3   8        9.93       14.05      2.03 o 
   3  -3   8        2.54        2.61      0.93 o 
   5  -3   8       49.78       52.53      3.14 o 
   6  -3   8        0.73       -0.05      0.93 o 
  -7  -2   8       16.77       19.73      1.71 o 
  -6  -2   8       44.11       40.63      2.17 o 
  -5  -2   8       74.85       69.85      2.75 o 
  -4  -2   8        0.64        0.04      0.37 o 
  -3  -2   8      242.11      246.11      4.07 o 
  -2  -2   8      577.15      602.56      7.23 o 
  -1  -2   8       85.73       76.68      1.58 o 
   0  -2   8      153.82      157.55      3.28 o 
   1  -2   8        0.07        0.54      0.25 o 
   2  -2   8        0.28       -0.34      0.61 o 
   3  -2   8        0.02       -0.25      0.63 o 
   4  -2   8      174.46      148.65      5.20 o 
   5  -2   8       12.05       12.88      1.76 o 
   6  -2   8       30.33       25.73      2.44 o 
  -7  -1   8       15.91       16.17      1.49 o 
  -6  -1   8        1.15        2.02      0.76 o 
  -5  -1   8       11.94       14.40      0.87 o 
  -4  -1   8      185.72      171.91      3.18 o 
  -3  -1   8       85.07       94.11      2.10 o 
  -2  -1   8        0.98        0.81      0.33 o 
   0  -1   8       23.88       23.39      1.16 o 
   1  -1   8      254.75      268.54      3.58 o 
   2  -1   8        0.73        6.89      4.90 o 
   3  -1   8      251.68      214.38      6.27 o 
   4  -1   8      228.72      190.19      6.03 o 
   5  -1   8      169.20      170.17      5.95 o 
  -6   0   8       13.59       14.92      1.27 o 
  -5   0   8        0.37        0.20      0.42 o 
  -4   0   8      235.02      230.90      3.95 o 
  -3   0   8        2.57        3.18      0.51 o 
  -2   0   8        0.06        0.35      0.33 o 
  -1   0   8      246.36      245.79      5.20 o 
   0   0   8        6.46        5.85      0.79 o 
   1   0   8        7.76        4.81      0.74 o 
   2   0   8       28.01       29.41      1.52 o 
   3   0   8       13.82       15.82      1.25 o 
   4   0   8       66.86       59.19      3.15 o 
   5   0   8      199.82      189.90      6.44 o 
  -8   1   8        0.81        2.14      1.24 o 
  -7   1   8        0.07       -0.83      0.73 o 
  -6   1   8       94.33       97.14      2.35 o 
  -5   1   8      189.39      185.21      2.85 o 
  -4   1   8      326.27      320.43      4.16 o 
  -3   1   8      635.11      650.40      7.36 o 
  -2   1   8      713.21      759.26     10.37 o 
  -1   1   8        9.04       16.43      1.05 o 
   0   1   8      899.44      835.13     12.85 o 
   1   1   8        3.16        2.97      0.66 o 
   2   1   8        1.41        2.78      0.70 o 
   3   1   8        1.68        1.53      0.70 o 
   4   1   8        3.89        4.40      0.90 o 
   5   1   8        0.10       -0.43      0.62 o 
  -8   2   8       24.06       23.58      2.22 o 
  -7   2   8       14.93       11.44      1.56 o 
  -6   2   8       98.37       82.09      3.37 o 
  -5   2   8        7.57        6.37      0.66 o 
  -4   2   8        0.95        0.61      0.34 o 
  -3   2   8      119.10      123.17      2.57 o 
  -2   2   8        6.32        8.60      0.64 o 
  -1   2   8      104.78      105.32      1.78 o 
   0   2   8      339.96      361.63      6.49 o 
   1   2   8      444.84      443.63      7.77 o 
   2   2   8        8.86        9.43      1.03 o 
   3   2   8       42.36       43.26      1.97 o 
   4   2   8      213.27      217.87      5.07 o 
   5   2   8       18.61       18.53      2.97 o 
  -8   3   8       33.09       29.37      2.42 o 
  -7   3   8        1.39        1.03      0.97 o 
  -6   3   8      363.89      364.70      8.76 o 
  -5   3   8      833.51      822.41     16.22 o 
  -4   3   8       37.79       36.60      1.13 o 
  -3   3   8        3.28        2.70      0.56 o 
  -2   3   8      544.85      567.69      8.10 o 
  -1   3   8        0.07        0.56      0.28 o 
   0   3   8        0.00       -0.22      0.50 o 
   1   3   8      498.24      497.25      8.57 o 
   2   3   8      409.34      403.09      7.44 o 
   3   3   8       28.91       31.61      3.19 o 
   4   3   8      127.37      139.11      7.58 o 
  -8   4   8        0.02       -1.19      0.78 o 
  -7   4   8      186.12      180.51      5.73 o 
  -6   4   8      179.45      183.65      5.46 o 
  -5   4   8      962.12      945.02     18.39 o 
  -4   4   8      254.40      259.94      4.64 o 
  -3   4   8       90.55       90.17      2.19 o 
  -2   4   8       21.52       23.22      1.03 o 
  -1   4   8       93.92       84.14      3.39 o 
   0   4   8      203.21      204.17      4.45 o 
   1   4   8      256.34      252.71      5.22 o 
   2   4   8        8.73        9.34      1.11 o 
   3   4   8       33.68       34.47      1.84 o 
   4   4   8       74.43       74.65      2.81 o 
  -8   5   8        3.55        2.76      1.22 o 
  -7   5   8       12.23        8.24      1.42 o 
  -6   5   8        0.04       -0.58      0.71 o 
  -5   5   8       17.64       17.37      1.56 o 
  -4   5   8      144.37      136.88      3.07 o 
  -3   5   8       66.86       69.58      1.97 o 
  -2   5   8      159.98      151.57      3.01 o 
  -1   5   8     1666.28     1681.28     32.97 o 
   0   5   8      128.15      117.47      3.20 o 
   1   5   8     2263.59     2198.16     31.81 o 
   2   5   8       79.13       88.41      2.86 o 
   3   5   8       71.88       69.17      2.58 o 
  -7   6   8        0.00       -0.32      0.83 o 
  -6   6   8       36.61       34.07      2.34 o 
  -5   6   8        4.47        5.26      0.83 o 
  -4   6   8      258.40      243.08      4.61 o 
  -3   6   8       28.05       20.89      1.81 o 
  -2   6   8        0.30        0.96      0.46 o 
  -1   6   8        4.27        6.63      1.25 o 
   0   6   8      356.89      321.84      8.49 o 
   1   6   8      254.81      263.23      5.54 o 
   2   6   8      124.56      126.23      3.55 o 
   3   6   8       18.82       17.62      1.50 o 
  -7   7   8        3.96        5.86      1.34 o 
  -6   7   8        2.49        1.51      0.97 o 
  -5   7   8       54.60       49.25      3.69 o 
  -4   7   8        0.53        0.82      0.59 o 
  -3   7   8       89.93       81.01      2.30 o 
  -2   7   8       31.26       27.42      2.17 o 
  -1   7   8       79.92       73.71      3.44 o 
   0   7   8       29.23       29.44      2.24 o 
   1   7   8       14.73       17.75      1.80 o 
   2   7   8       52.67       60.42      2.47 o 
  -6   8   8       16.22       16.70      1.85 o 
  -5   8   8       16.29       17.22      1.43 o 
  -4   8   8      285.52      308.44      8.05 o 
  -3   8   8        0.43        1.11      0.59 o 
  -2   8   8       36.29       36.32      2.54 o 
  -1   8   8      111.08      114.77      4.53 o 
   0   8   8       27.86       20.37      1.98 o 
   1   8   8        0.36        2.34      1.08 o 
  -5   9   8       19.17       20.19      1.47 o 
  -4   9   8       33.64       35.60      2.08 o 
  -3   9   8       42.87       50.15      3.17 o 
  -2   9   8       10.85       10.24      1.69 o 
  -1   9   8        0.04        0.95      1.07 o 
   0 -10   9       50.39       49.53      2.03 o 
   1 -10   9        5.67        7.13      0.98 o 
  -2  -9   9        6.47       10.00      1.61 o 
  -1  -9   9       11.60        8.44      1.44 o 
   0  -9   9        0.31       -0.51      0.78 o 
   1  -9   9       61.71       65.99      3.83 o 
   2  -9   9        0.17       -0.45      0.61 o 
   3  -9   9       86.14       90.32      3.76 o 
  -3  -8   9        1.27        0.93      0.93 o 
  -2  -8   9       36.17       30.66      2.25 o 
  -1  -8   9        8.83        9.25      1.46 o 
   0  -8   9       17.00       26.31      1.98 o 
   1  -8   9        0.24       -0.05      0.50 o 
   2  -8   9       10.09        9.99      0.94 o 
   3  -8   9       18.59       16.76      2.69 o 
  -4  -7   9       42.03       46.49      2.78 o 
  -3  -7   9       23.53       24.27      2.03 o 
  -2  -7   9      645.63      667.34     14.03 o 
  -1  -7   9      104.54       98.75      3.75 o 
   0  -7   9      327.24      305.87      7.53 o 
   1  -7   9        5.35        5.85      0.76 o 
   2  -7   9       40.26       48.42      1.71 o 
   3  -7   9        2.23        2.52      0.63 o 
  -5  -6   9        3.44        5.10      1.24 o 
  -4  -6   9      109.12      102.04      3.98 o 
  -3  -6   9      115.05      111.65      4.07 o 
  -2  -6   9      149.58      141.14      4.59 o 
  -1  -6   9        4.82        7.37      1.17 o 
   0  -6   9        9.51        9.81      0.69 o 
   1  -6   9        1.51        0.38      0.41 o 
   2  -6   9      176.73      172.50      3.62 o 
   3  -6   9       35.18       36.34      1.21 o 
   4  -6   9        6.42        6.75      1.48 o 
  -6  -5   9       29.29       27.75      2.19 o 
  -5  -5   9        7.66        9.34      1.39 o 
  -4  -5   9        0.77        1.76      0.85 o 
  -3  -5   9       45.98       48.63      2.53 o 
  -2  -5   9        3.91        2.07      0.83 o 
  -1  -5   9        2.85        2.44      0.44 o 
   0  -5   9      178.23      185.37      3.03 o 
   1  -5   9       59.54       59.82      1.45 o 
   2  -5   9      561.33      573.46      6.90 o 
   3  -5   9       41.02       42.49      2.54 o 
   4  -5   9        3.01        3.70      1.20 o 
   5  -5   9       18.16       17.14      2.07 o 
  -6  -4   9       16.82       15.22      1.61 o 
  -5  -4   9       20.90       20.03      1.71 o 
  -4  -4   9        0.18       -0.49      0.61 o 
  -3  -4   9       20.15       20.29      1.61 o 
  -2  -4   9       18.74       19.58      0.81 o 
  -1  -4   9      235.62      243.95      3.57 o 
   0  -4   9       18.09       17.66      0.85 o 
   1  -4   9      403.06      401.96      5.04 o 
   2  -4   9      826.91      803.64     11.25 o 
   3  -4   9      613.11      575.86     13.24 o 
   4  -4   9      110.68      121.29      4.78 o 
   5  -4   9       59.67       62.26      3.54 o 
  -6  -3   9       23.50       23.15      1.85 o 
  -5  -3   9       55.24       52.49      2.53 o 
  -4  -3   9        0.14        0.24      0.66 o 
  -3  -3   9      109.78      110.65      2.35 o 
  -2  -3   9        0.89        1.16      0.41 o 
  -1  -3   9      127.46      125.39      2.91 o 
   0  -3   9     1179.08     1128.77     13.00 o 
   1  -3   9       57.30       65.45      1.47 o 
   2  -3   9      293.48      283.40      7.44 o 
   3  -3   9        9.45        7.36      1.29 o 
   4  -3   9       30.44       27.07      2.25 o 
   5  -3   9        6.35        5.54      1.44 o 
  -7  -2   9       46.56       46.04      2.53 o 
  -6  -2   9        3.49        5.36      1.05 o 
  -5  -2   9       69.71       67.87      2.80 o 
  -4  -2   9       62.83       58.68      1.68 o 
  -3  -2   9      218.87      202.63      3.62 o 
  -2  -2   9      349.90      341.41      4.59 o 
  -1  -2   9       71.20       60.02      1.83 o 
   0  -2   9       16.72       20.79      1.13 o 
   1  -2   9      105.62      106.97      2.80 o 
   2  -2   9        8.46        9.80      1.32 o 
   3  -2   9        5.06        5.61      1.22 o 
   4  -2   9        1.08        0.25      0.85 o 
   5  -2   9        0.48        1.37      1.05 o 
  -7  -1   9       44.63       41.58      2.27 o 
  -6  -1   9       29.28       29.34      1.86 o 
  -5  -1   9       87.84       90.72      2.97 o 
  -4  -1   9        0.03        0.85      0.77 o 
  -3  -1   9      233.49      237.86      4.11 o 
  -2  -1   9      207.31      224.27      3.35 o 
  -1  -1   9      163.25      166.62      3.51 o 
   0  -1   9        0.60        0.54      0.48 o 
   1  -1   9      168.21      170.35      3.84 o 
   2  -1   9       54.13       55.07      2.12 o 
   3  -1   9        1.95        0.21      0.63 o 
   4  -1   9      300.71      270.19      7.86 o 
   5  -1   9        5.26        4.90      1.34 o 
  -6   0   9      204.30      203.04      3.84 o 
  -5   0   9      164.10      160.90      3.19 o 
  -4   0   9      267.01      256.10      6.67 o 
  -3   0   9       20.80       25.18      1.43 o 
  -2   0   9       24.29       25.44      1.30 o 
  -1   0   9     1139.42     1144.99     16.99 o 
   0   0   9        9.08        9.50      1.36 o 
   1   0   9       81.18       75.08      2.47 o 
   2   0   9      586.72      566.32     15.90 o 
   3   0   9      552.88      479.29     10.08 o 
   4   0   9       23.01       20.64      1.56 o 
   5   0   9       25.31       22.91      1.81 o 
  -7   1   9       15.52       16.15      1.88 o 
  -6   1   9     1055.55     1089.06     12.16 o 
  -5   1   9      139.22      148.75      2.75 o 
  -4   1   9       97.31       90.84      1.79 o 
  -3   1   9      756.86      772.04      8.67 o 
  -2   1   9        0.06       -0.46      0.64 o 
  -1   1   9      242.89      240.55      4.77 o 
   0   1   9      339.70      331.80      6.14 o 
   1   1   9      608.32      594.74      9.94 o 
   2   1   9       45.34       47.53      2.02 o 
   3   1   9        2.08        2.54      0.79 o 
   4   1   9       82.77       89.41      3.08 o 
  -8   2   9       15.03        9.93      1.66 o 
  -7   2   9       27.63       25.27      2.12 o 
  -6   2   9      840.06      826.76     12.16 o 
  -5   2   9      477.81      481.60      5.96 o 
  -4   2   9      359.12      356.32      4.61 o 
  -3   2   9      221.51      228.02      5.67 o 
  -2   2   9      312.34      311.68      4.88 o 
  -1   2   9        0.41        0.65      0.87 o 
   0   2   9      930.58      959.98     14.83 o 
   1   2   9      473.15      475.39      8.38 o 
   2   2   9        5.77        5.57      1.19 o 
   3   2   9       30.09       32.14      1.77 o 
   4   2   9        5.85        9.05      1.31 o 
  -8   3   9        0.61        0.24      0.90 o 
  -7   3   9       17.11       14.71      1.69 o 
  -6   3   9       52.33       51.74      1.98 o 
  -5   3   9       26.83       23.21      1.30 o 
  -4   3   9        0.24        0.20      0.62 o 
  -3   3   9       69.20       68.84      1.87 o 
  -2   3   9      273.31      272.24      4.43 o 
  -1   3   9      115.51      115.01      3.11 o 
   0   3   9      110.16      114.04      3.15 o 
   1   3   9      759.77      770.20     12.54 o 
   2   3   9       55.92       61.44      2.40 o 
   3   3   9       28.33       24.41      2.88 o 
   4   3   9       12.74       15.00      2.02 o 
  -7   4   9       11.62       11.03      1.56 o 
  -6   4   9       44.50       44.69      1.84 o 
  -5   4   9       78.08       82.64      2.39 o 
  -4   4   9      216.44      204.28      3.96 o 
  -3   4   9      223.16      212.66      3.91 o 
  -2   4   9       19.68       19.63      1.78 o 
  -1   4   9      190.46      204.92      6.10 o 
   0   4   9      269.36      263.07     10.42 o 
   1   4   9       14.74       16.20      1.35 o 
   2   4   9       23.01       23.46      1.57 o 
   3   4   9        1.06        0.37      0.65 o 
  -7   5   9       47.05       53.09      2.93 o 
  -6   5   9        1.47        1.28      0.88 o 
  -5   5   9       11.79       18.16      1.97 o 
  -4   5   9        1.23        1.97      0.60 o 
  -3   5   9      275.89      299.17      5.12 o 
  -2   5   9       48.09       53.27      2.88 o 
  -1   5   9      346.57      355.43      9.15 o 
   0   5   9      111.52      116.01      3.30 o 
   1   5   9        1.31        2.64      0.80 o 
   2   5   9       74.48       77.47      4.80 o 
   3   5   9       44.90       49.66      2.35 o 
  -7   6   9       13.58       12.39      1.71 o 
  -6   6   9        2.48        1.01      0.68 o 
  -5   6   9        9.11        7.60      0.93 o 
  -4   6   9        5.30        5.17      0.92 o 
  -3   6   9       61.59       68.47      2.59 o 
  -2   6   9       38.50       38.02      2.53 o 
  -1   6   9       74.74       72.75      3.51 o 
   0   6   9        3.92        3.15      1.07 o 
   1   6   9        1.06        1.28      0.75 o 
   2   6   9        4.95        5.23      1.01 o 
  -6   7   9       44.63       53.91      2.41 o 
  -5   7   9        5.02        3.94      0.82 o 
  -4   7   9       34.20       28.84      1.50 o 
  -3   7   9       10.91       12.44      1.71 o 
  -2   7   9      565.84      537.52     12.90 o 
  -1   7   9       67.94       70.31      3.53 o 
   0   7   9       35.66       46.42      2.86 o 
   1   7   9       25.73       27.03      2.32 o 
  -6   8   9       48.75       48.54      2.14 o 
  -5   8   9        8.42        8.75      2.23 o 
  -4   8   9       55.31       55.59      2.95 o 
  -3   8   9       73.55       68.49      3.59 o 
  -2   8   9        9.24        6.14      1.46 o 
  -1   8   9       35.99       42.03      2.76 o 
   0   8   9       39.72       46.92      2.98 o 
  -4   9   9        1.11        0.34      1.15 o 
  -3   9   9       33.29       28.53      2.51 o 
  -2   9   9      100.32       91.77      4.24 o 
  -1  -9  10       32.61       29.25      2.31 o 
   0  -9  10        4.21        2.37      0.74 o 
   1  -9  10        0.65       -0.26      1.12 o 
   2  -9  10        2.58        1.76      0.68 o 
  -3  -8  10       67.53       64.78      3.37 o 
  -2  -8  10        1.26        0.73      0.92 o 
  -1  -8  10       17.66       12.97      1.69 o 
   0  -8  10       33.55       29.75      2.17 o 
   1  -8  10        0.26       -0.45      0.50 o 
   2  -8  10        0.52        1.21      0.63 o 
   3  -8  10       60.97       77.15      3.24 o 
  -4  -7  10      243.92      241.53      7.07 o 
  -3  -7  10       22.61       25.85      2.15 o 
  -2  -7  10      198.75      190.46      5.85 o 
  -1  -7  10        7.87        9.08      1.36 o 
   0  -7  10       31.31       40.31      2.36 o 
   1  -7  10       28.81       30.88      1.39 o 
   2  -7  10        3.57        3.96      0.60 o 
   3  -7  10        4.23        4.91      1.52 o 
  -5  -6  10       50.29       54.59      3.10 o 
  -4  -6  10      141.34      148.34      5.10 o 
  -3  -6  10        0.09       -0.34      0.73 o 
  -2  -6  10        4.54        6.10      1.20 o 
  -1  -6  10       67.74       65.09      2.97 o 
   0  -6  10       14.77       14.41      0.92 o 
   1  -6  10        0.30        0.22      0.39 o 
   2  -6  10        6.95        8.04      0.90 o 
   3  -6  10        8.39        8.59      1.62 o 
   4  -6  10       11.34        9.90      1.06 o 
  -5  -5  10       11.68       13.29      1.63 o 
  -4  -5  10       16.13       17.98      1.76 o 
  -3  -5  10        9.65       10.03      1.42 o 
  -2  -5  10        0.83        0.73      0.75 o 
  -1  -5  10       11.46       13.00      0.82 o 
   0  -5  10      621.40      616.24      7.79 o 
   1  -5  10        7.21        7.04      0.62 o 
   2  -5  10       76.83       72.54      2.21 o 
   3  -5  10       39.64       37.27      2.54 o 
   4  -5  10      134.51      136.07      5.27 o 
  -6  -4  10        5.96        4.27      1.14 o 
  -5  -4  10        1.30        0.10      0.83 o 
  -4  -4  10      170.39      162.50      5.02 o 
  -3  -4  10      205.55      195.04      5.49 o 
  -2  -4  10       34.26       39.77      1.55 o 
  -1  -4  10       41.80       43.69      1.32 o 
   0  -4  10      753.83      757.37      9.29 o 
   1  -4  10      717.36      724.59     10.56 o 
   2  -4  10        4.11        5.02      1.19 o 
   3  -4  10       17.24       12.34      1.59 o 
   4  -4  10       13.66       11.12      1.69 o 
  -6  -3  10        1.65        1.69      0.88 o 
  -5  -3  10       12.57       12.14      1.46 o 
  -4  -3  10       28.35       26.12      1.88 o 
  -3  -3  10      132.08      153.31      4.63 o 
  -2  -3  10       63.10       71.12      2.16 o 
  -1  -3  10       52.75       52.37      1.54 o 
   0  -3  10      912.85      866.45     45.99 o 
   1  -3  10      356.19      363.41      6.68 o 
   2  -3  10      274.48      270.41      5.59 o 
   3  -3  10      280.73      243.50      7.19 o 
   4  -3  10       19.34       18.17      2.03 o 
   5  -3  10       21.68       25.05      2.46 o 
  -7  -2  10      239.67      256.51      6.86 o 
  -6  -2  10      226.47      230.62      6.22 o 
  -5  -2  10        4.15        5.88      1.10 o 
  -4  -2  10      163.76      159.95      4.66 o 
  -3  -2  10       38.82       34.32      1.32 o 
  -2  -2  10      137.90      133.03      2.40 o 
  -1  -2  10      281.97      270.75      4.02 o 
   0  -2  10       29.00       29.51      1.42 o 
   1  -2  10        2.57        1.76      0.81 o 
   2  -2  10       49.20       45.86      2.01 o 
   3  -2  10        6.53        2.72      0.81 o 
   4  -2  10        0.07        0.00      0.88 o 
  -7  -1  10      133.05      142.53      4.58 o 
  -6  -1  10      132.77      140.66      4.37 o 
  -5  -1  10       21.38       19.15      1.53 o 
  -4  -1  10        4.44        5.52      1.14 o 
  -3  -1  10      144.40      156.63      4.13 o 
  -2  -1  10       66.52       56.72      1.49 o 
  -1  -1  10      170.81      175.73      3.81 o 
   0  -1  10      462.37      448.91      7.80 o 
   1  -1  10      111.78      107.38      3.02 o 
   2  -1  10        8.76       11.57      1.53 o 
   3  -1  10      146.96      134.52      3.77 o 
   4  -1  10       28.02       30.92      4.02 o 
  -6   0  10       40.01       36.42      2.05 o 
  -5   0  10        1.29        0.87      0.51 o 
  -4   0  10      279.31      273.58      4.73 o 
  -3   0  10      180.66      171.63      3.39 o 
  -2   0  10        3.01        3.27      0.68 o 
  -1   0  10      100.88      108.79      2.87 o 
   0   0  10      322.51      326.12      6.19 o 
   1   0  10       17.66       14.60      1.22 o 
   2   0  10      173.59      176.26      6.54 o 
   3   0  10       92.18       75.39      2.78 o 
   4   0  10        0.23       -0.86      0.79 o 
  -6   1  10      267.87      280.60      4.93 o 
  -5   1  10       87.66       96.28      2.00 o 
  -4   1  10        4.26        3.99      0.68 o 
  -3   1  10       97.31       97.58      2.64 o 
  -2   1  10       54.42       50.26      2.53 o 
  -1   1  10        0.03        0.17      0.56 o 
   0   1  10      462.59      477.92      8.39 o 
   1   1  10      122.03      119.48      3.32 o 
   2   1  10        0.03       -0.40      0.59 o 
   3   1  10        4.11        2.13      0.78 o 
   4   1  10       68.80       75.72      4.08 o 
  -7   2  10       73.78       60.25      2.26 o 
  -6   2  10       37.37       39.67      1.73 o 
  -5   2  10      249.80      247.95      3.66 o 
  -4   2  10      198.57      199.08      3.04 o 
  -3   2  10       28.17       31.68      1.28 o 
  -2   2  10      117.51      122.87      4.32 o 
  -1   2  10      342.45      329.23      6.29 o 
   0   2  10      561.90      575.27     12.18 o 
   1   2  10      419.38      428.74      7.95 o 
   2   2  10      138.40      126.66      3.61 o 
   3   2  10        3.67        2.53      0.84 o 
   4   2  10        7.37       11.17      2.56 o 
  -7   3  10       71.69       70.72      2.47 o 
  -6   3  10       24.16       22.20      1.38 o 
  -5   3  10       27.29       24.96      1.01 o 
  -4   3  10      107.86      109.47      2.08 o 
  -3   3  10        6.90        7.82      0.73 o 
  -2   3  10       95.06       92.68      3.75 o 
  -1   3  10        0.71        0.48      0.63 o 
   0   3  10      341.25      322.10      8.02 o 
   1   3  10      148.66      145.52      3.85 o 
   2   3  10       56.12       56.50      2.39 o 
   3   3  10       29.42       25.86      2.58 o 
  -7   4  10        2.23        4.13      0.90 o 
  -6   4  10        7.39        7.76      1.01 o 
  -5   4  10       38.18       45.34      3.32 o 
  -4   4  10      153.03      146.76      3.88 o 
  -3   4  10       11.61       15.63      1.73 o 
  -2   4  10       20.16       16.22      1.71 o 
  -1   4  10      128.99      122.88      4.59 o 
   0   4  10       29.27       27.38      2.96 o 
   1   4  10        0.93        1.05      0.69 o 
   2   4  10       22.55       21.10      1.77 o 
   3   4  10      110.58      122.18      3.77 o 
  -7   5  10        6.09        7.04      1.34 o 
  -6   5  10       48.33       44.93      1.96 o 
  -5   5  10      144.80      138.57      3.33 o 
  -4   5  10        0.84        0.35      1.22 o 
  -3   5  10      592.75      542.20     12.86 o 
  -2   5  10      459.35      429.45     10.70 o 
  -1   5  10       86.61       80.78      3.70 o 
   0   5  10        0.52        0.31      0.82 o 
   1   5  10      174.75      194.68      4.80 o 
   2   5  10        3.86        2.90      0.92 o 
  -6   6  10       13.41       15.16      1.41 o 
  -5   6  10      118.90      117.94      3.08 o 
  -4   6  10      141.60      147.14      5.42 o 
  -3   6  10       34.72       43.14      2.86 o 
  -2   6  10       29.15       23.98      2.19 o 
  -1   6  10       46.68       49.41      2.97 o 
   0   6  10      144.03      157.19      5.61 o 
   1   6  10       15.94       20.74      1.61 o 
  -6   7  10        5.20        4.89      1.25 o 
  -5   7  10       22.87       31.17      1.64 o 
  -4   7  10       26.73       27.48      2.46 o 
  -3   7  10        0.60       -0.41      1.02 o 
  -2   7  10       46.15       39.68      2.80 o 
  -1   7  10        1.86        3.80      1.29 o 
   0   7  10       66.84       66.09      3.58 o 
  -5   8  10        0.24       -1.59      0.93 o 
  -4   8  10        2.41        1.93      1.19 o 
  -3   8  10       59.98       71.21      3.85 o 
  -2   8  10       49.22       68.36      3.64 o 
  -1   8  10       23.57       30.83      2.54 o 
  -2  -8  11       77.10       89.34      3.97 o 
  -1  -8  11        1.00       -0.29      0.83 o 
   0  -8  11        7.83        6.51      0.92 o 
   1  -8  11       11.98       13.88      1.14 o 
   2  -8  11       85.94      108.14      4.17 o 
  -3  -7  11        0.29        0.07      0.90 o 
  -2  -7  11        2.53        3.63      1.20 o 
  -1  -7  11       13.12       14.59      1.66 o 
   0  -7  11       29.71       24.80      2.03 o 
   1  -7  11        0.87        1.88      0.65 o 
   2  -7  11        0.11       -0.31      0.60 o 
   3  -7  11       57.97       58.45      2.17 o 
  -4  -6  11      266.71      275.55      7.66 o 
  -3  -6  11        1.13        2.66      1.07 o 
  -2  -6  11       14.22       10.53      1.49 o 
  -1  -6  11       12.92       14.22      1.59 o 
   0  -6  11       46.33       47.58      2.63 o 
   1  -6  11       10.36       11.27      0.87 o 
   2  -6  11      360.78      344.03      6.14 o 
   3  -6  11       67.69       69.51      2.38 o 
  -5  -5  11       26.33       23.46      2.05 o 
  -4  -5  11        0.97        2.00      0.97 o 
  -3  -5  11       12.95       13.10      1.56 o 
  -2  -5  11       47.34       50.80      2.76 o 
  -1  -5  11       33.88       32.37      2.24 o 
   0  -5  11      149.40      150.34      2.84 o 
   1  -5  11        0.72        1.61      0.63 o 
   2  -5  11        1.95        3.20      0.74 o 
   3  -5  11        9.22       10.66      1.59 o 
   4  -5  11        0.56        0.05      0.97 o 
  -5  -4  11        1.73        1.64      0.95 o 
  -4  -4  11      174.12      184.65      5.58 o 
  -3  -4  11       43.67       37.53      2.31 o 
  -2  -4  11      683.43      680.15     14.05 o 
  -1  -4  11      214.41      224.32      3.61 o 
   0  -4  11       52.86       52.61      1.58 o 
   1  -4  11       10.04       10.74      0.85 o 
   2  -4  11       77.47       76.94      2.67 o 
   3  -4  11        2.82        2.10      1.05 o 
   4  -4  11       16.69       20.75      2.27 o 
  -6  -3  11       87.79       90.92      3.75 o 
  -5  -3  11       95.20       97.04      3.78 o 
  -4  -3  11        3.63        2.61      0.98 o 
  -3  -3  11       34.55       33.70      2.17 o 
  -2  -3  11      519.41      508.50      6.87 o 
  -1  -3  11      455.96      459.22      6.19 o 
   0  -3  11      258.71      249.92      6.42 o 
   1  -3  11       23.49       22.74      1.42 o 
   2  -3  11       60.21       66.25      2.46 o 
   3  -3  11      100.16       96.26      4.52 o 
   4  -3  11        6.09        8.25      1.66 o 
  -6  -2  11       72.84       71.21      3.17 o 
  -5  -2  11        1.50        0.00      0.64 o 
  -4  -2  11       18.81       21.54      1.71 o 
  -3  -2  11       41.68       41.10      1.53 o 
  -2  -2  11       30.78       34.71      1.62 o 
  -1  -2  11      133.16      127.71      2.51 o 
   0  -2  11       13.72       14.19      1.15 o 
   1  -2  11      126.38      121.72      6.72 o 
   2  -2  11        4.13        4.25      0.93 o 
   3  -2  11        6.27        7.07      1.10 o 
   4  -2  11        5.11        5.87      1.15 o 
  -6  -1  11      488.85      490.45     10.71 o 
  -5  -1  11        5.50        4.27      0.98 o 
  -4  -1  11        2.71        2.83      0.63 o 
  -3  -1  11       62.66       70.05      2.39 o 
  -2  -1  11       33.11       33.46      1.20 o 
  -1  -1  11       83.14       84.09      2.52 o 
   0  -1  11      765.94      782.10     12.59 o 
   1  -1  11      246.97      227.87      5.05 o 
   2  -1  11      180.85      171.34      4.36 o 
   3  -1  11        2.70        5.60      1.64 o 
   4  -1  11       16.58       16.32      1.54 o 
  -6   0  11       65.12       60.92      2.73 o 
  -5   0  11        1.43        2.28      0.63 o 
  -4   0  11       10.65       10.41      0.97 o 
  -3   0  11       46.79       47.66      1.70 o 
  -2   0  11       75.66       74.49      2.35 o 
  -1   0  11      371.13      378.25      6.94 o 
   0   0  11      898.54      901.25     14.29 o 
   1   0  11       20.08       11.67      1.16 o 
   2   0  11        5.28        6.72      1.42 o 
   3   0  11       93.54       82.74      3.02 o 
  -6   1  11       39.91       39.66      2.92 o 
  -5   1  11      278.74      277.35      6.97 o 
  -4   1  11      132.33      130.40      3.57 o 
  -3   1  11       71.10       62.43      4.42 o 
  -2   1  11       12.75       11.41      1.51 o 
  -1   1  11       32.73       33.04      1.69 o 
   0   1  11      145.06      144.89      6.62 o 
   1   1  11      528.72      475.52      8.74 o 
   2   1  11        0.01        1.10      0.84 o 
   3   1  11       59.73       51.27      2.39 o 
  -7   2  11       92.40       80.91      2.66 o 
  -6   2  11       48.54       44.20      1.85 o 
  -5   2  11       49.70       46.71      1.65 o 
  -4   2  11      104.30       94.95      1.95 o 
  -3   2  11       14.72       14.59      1.59 o 
  -2   2  11       11.01       10.71      1.46 o 
  -1   2  11       17.98       19.70      1.40 o 
   0   2  11        2.02        3.71      1.73 o 
   1   2  11       19.83       20.85      4.17 o 
   2   2  11       37.40       47.13      2.26 o 
   3   2  11       19.58       12.75      1.40 o 
  -7   3  11       35.46       38.85      1.91 o 
  -6   3  11       37.33       31.32      1.64 o 
  -5   3  11        9.36       11.70      0.79 o 
  -4   3  11        1.36        3.86      1.77 o 
  -3   3  11      321.94      283.11      7.78 o 
  -2   3  11        0.21        0.42      0.83 o 
  -1   3  11       77.23       74.83      2.62 o 
   0   3  11       46.59       46.83      2.11 o 
   1   3  11        4.83        7.46      1.13 o 
   2   3  11        0.76        1.25      0.74 o 
  -7   4  11        5.48        1.95      0.85 o 
  -6   4  11       73.92       78.09      2.52 o 
  -5   4  11      104.12      102.42      2.80 o 
  -4   4  11       84.10       76.53      3.61 o 
  -3   4  11       39.94       44.98      2.75 o 
  -2   4  11       26.98       22.22      2.07 o 
  -1   4  11       44.09       45.20      2.83 o 
   0   4  11       34.34       39.63      1.98 o 
   1   4  11        0.03       -0.34      0.65 o 
   2   4  11        0.94        0.63      0.78 o 
  -6   5  11        0.76       -0.13      0.66 o 
  -5   5  11       57.20       59.18      2.13 o 
  -4   5  11        0.55        1.24      1.05 o 
  -3   5  11       32.78       37.65      2.64 o 
  -2   5  11        2.19        3.34      1.19 o 
  -1   5  11        5.86        2.88      1.14 o 
   0   5  11       33.73       33.06      1.91 o 
   1   5  11       75.26       78.25      2.97 o 
  -6   6  11       51.94       58.79      2.28 o 
  -5   6  11      135.40      127.36      5.22 o 
  -4   6  11       70.96       65.27      3.56 o 
  -3   6  11      381.28      328.70      9.20 o 
  -2   6  11       12.73       10.63      1.73 o 
  -1   6  11      157.28      158.04      5.75 o 
   0   6  11        9.61        9.71      1.63 o 
  -5   7  11        0.43       -0.61      0.98 o 
  -4   7  11        2.82        6.41      1.56 o 
  -3   7  11       25.61       25.31      2.42 o 
  -2   7  11      139.80      136.12      5.39 o 
  -1   7  11        1.59        4.31      1.41 o 
  -2  -7  12        0.27        0.64      0.95 o 
  -1  -7  12        1.88        2.54      1.10 o 
   0  -7  12       34.34       42.46      2.64 o 
   1  -7  12       29.72       35.26      2.42 o 
   2  -7  12       17.18       24.38      1.29 o 
  -3  -6  12       35.89       36.90      2.53 o 
  -2  -6  12        3.87        4.98      1.22 o 
  -1  -6  12       14.91       15.24      1.75 o 
   0  -6  12        1.00        2.53      1.03 o 
   1  -6  12       13.71       14.31      1.00 o 
   2  -6  12       60.87       65.28      2.33 o 
  -4  -5  12        0.30       -0.61      0.85 o 
  -3  -5  12        3.07        2.47      1.00 o 
  -2  -5  12       71.53       77.32      3.47 o 
  -1  -5  12        5.35        6.70      1.34 o 
   0  -5  12      168.04      166.62      3.15 o 
   1  -5  12       42.72       39.36      1.49 o 
   2  -5  12       64.76       57.34      3.71 o 
   3  -5  12        0.69       -0.69      0.85 o 
  -5  -4  12        4.33        3.73      1.27 o 
  -4  -4  12      119.82      116.07      4.31 o 
  -3  -4  12      117.28      118.83      4.36 o 
  -2  -4  12       68.41       73.19      3.31 o 
  -1  -4  12       74.70       76.46      1.96 o 
   0  -4  12       57.59       56.02      1.71 o 
   1  -4  12      223.81      217.98      3.85 o 
   2  -4  12        1.02       -0.24      0.60 o 
   3  -4  12        2.88        5.79      1.14 o 
  -5  -3  12       29.33       31.93      2.29 o 
  -4  -3  12       73.37       85.38      3.54 o 
  -3  -3  12      334.42      337.67      8.32 o 
  -2  -3  12      218.21      238.65      3.85 o 
  -1  -3  12     1643.98     1700.18     19.40 o 
   0  -3  12      191.62      190.36      4.04 o 
   1  -3  12      130.19      137.96      3.72 o 
   2  -3  12       22.03       21.10      1.54 o 
   3  -3  12        7.06        7.35      1.17 o 
  -6  -2  12       92.48       99.14      3.92 o 
  -5  -2  12       59.64       58.59      2.88 o 
  -4  -2  12      447.66      456.55     10.31 o 
  -3  -2  12      154.55      149.49      3.29 o 
  -2  -2  12       64.31       64.67      2.41 o 
  -1  -2  12      660.39      658.83      9.93 o 
   0  -2  12      386.59      402.43      7.51 o 
   1  -2  12       54.21       54.60      2.27 o 
   2  -2  12        3.69        2.16      0.83 o 
   3  -2  12        1.45        1.72      0.90 o 
  -6  -1  12        0.72        1.07      0.85 o 
  -5  -1  12      107.23      112.95      3.97 o 
  -4  -1  12       11.13       10.53      1.06 o 
  -3  -1  12       19.96       20.83      1.20 o 
  -2  -1  12      180.09      181.59      3.79 o 
  -1  -1  12        5.61        4.57      0.83 o 
   0  -1  12       49.57       45.37      3.64 o 
   1  -1  12       81.29       64.09      3.85 o 
   2  -1  12        2.08        1.46      0.79 o 
   3  -1  12        4.92        2.31      2.75 o 
  -6   0  12        3.42        3.20      0.97 o 
  -5   0  12       19.81       20.51      1.23 o 
  -4   0  12       10.39       11.63      0.98 o 
  -3   0  12        9.81       10.54      0.96 o 
  -2   0  12      203.89      198.17      4.44 o 
  -1   0  12      127.24      118.68      3.31 o 
   0   0  12      397.85      386.28      7.41 o 
   1   0  12        3.27        1.08      0.77 o 
   2   0  12        6.44        5.86      1.06 o 
   3   0  12       55.43       50.71      2.50 o 
  -6   1  12       16.61       15.71      2.19 o 
  -5   1  12       89.01       94.87      2.59 o 
  -4   1  12       16.22       15.68      1.12 o 
  -3   1  12       38.63       40.32      1.66 o 
  -2   1  12      180.40      173.97      4.93 o 
  -1   1  12      194.38      171.29      4.20 o 
   0   1  12       32.23       30.16      1.74 o 
   1   1  12      169.54      150.88      4.12 o 
   2   1  12        4.31        5.75      1.10 o 
  -6   2  12      136.09      131.29      4.93 o 
  -5   2  12        6.39        7.20      0.88 o 
  -4   2  12       38.55       34.94      1.56 o 
  -3   2  12       90.05       89.51      3.86 o 
  -2   2  12       16.45       18.46      1.85 o 
  -1   2  12       10.25        9.04      1.28 o 
   0   2  12       14.76       10.67      1.25 o 
   1   2  12        1.63        1.77      0.83 o 
   2   2  12        4.63        5.05      1.09 o 
  -6   3  12       50.07       47.98      1.98 o 
  -5   3  12        0.08        0.34      1.10 o 
  -4   3  12      192.83      177.04      5.86 o 
  -3   3  12       21.34       12.37      1.64 o 
  -2   3  12        0.28       -0.58      0.78 o 
  -1   3  12       13.81       11.40      1.24 o 
   0   3  12       19.29       22.71      1.67 o 
   1   3  12       11.25       17.62      1.99 o 
   2   3  12       44.74       47.79      2.42 o 
  -6   4  12        5.51        8.25      2.33 o 
  -5   4  12      113.58      105.22      4.51 o 
  -4   4  12        1.60        2.49      1.19 o 
  -3   4  12      313.72      265.82      7.81 o 
  -2   4  12       46.12       40.85      2.75 o 
  -1   4  12        0.00        0.63      0.98 o 
   0   4  12       29.96       33.99      2.80 o 
   1   4  12        0.00        0.19      0.73 o 
  -6   5  12        2.67        7.15      1.73 o 
  -5   5  12       49.65       46.95      3.10 o 
  -4   5  12        6.75        5.47      1.47 o 
  -3   5  12        4.15        3.88      1.27 o 
  -2   5  12        0.02        0.32      0.93 o 
  -1   5  12      125.53      133.16      5.27 o 
   0   5  12        7.68        7.65      1.20 o 
  -5   6  12      245.23      268.45      8.39 o 
  -4   6  12      151.37      168.44      6.19 o 
  -3   6  12      112.68      126.21      5.20 o 
  -2   6  12        5.90        4.37      1.39 o 
  -1   6  12      110.45      128.17      5.31 o 
  -2  -6  13      161.50      170.38      5.71 o 
  -1  -6  13       97.69       98.92      4.15 o 
   0  -6  13        2.69        3.31      1.12 o 
   1  -6  13        9.66       10.52      0.96 o 
  -3  -5  13        0.35       -0.80      0.78 o 
  -2  -5  13       87.40       89.73      3.90 o 
  -1  -5  13      155.65      166.06      5.51 o 
   0  -5  13        0.68        0.08      0.52 o 
   1  -5  13       99.48      105.13      2.56 o 
   2  -5  13      100.77      100.69      2.59 o 
  -4  -4  13      253.27      251.38      7.14 o 
  -3  -4  13        0.02        0.31      0.85 o 
  -2  -4  13       22.28       18.36      1.88 o 
  -1  -4  13      269.68      279.03      5.32 o 
   0  -4  13        7.90        8.64      1.13 o 
   1  -4  13       76.73       81.56      2.67 o 
   2  -4  13       17.29       18.82      1.54 o 
  -5  -3  13       58.10       57.51      3.08 o 
  -4  -3  13        9.58        9.29      1.42 o 
  -3  -3  13       74.64       79.31      3.51 o 
  -2  -3  13       16.99       20.89      1.09 o 
  -1  -3  13      177.81      181.66      3.67 o 
   0  -3  13       20.07       21.56      1.19 o 
   1  -3  13       18.27       17.73      1.47 o 
   2  -3  13      163.57      176.69      7.18 o 
  -5  -2  13       87.57       83.31      3.58 o 
  -4  -2  13       53.96       51.93      2.80 o 
  -3  -2  13      340.69      353.51      9.19 o 
  -2  -2  13       48.53       43.99      2.35 o 
  -1  -2  13      305.20      316.13      8.32 o 
   0  -2  13       19.41       21.94      3.24 o 
   1  -2  13       12.06       12.18      1.30 o 
   2  -2  13       45.93       40.25      2.16 o 
  -5  -1  13       47.05       52.09      2.76 o 
  -4  -1  13       41.99       38.59      1.68 o 
  -3  -1  13      150.22      157.82      3.56 o 
  -2  -1  13       46.48       43.53      1.82 o 
  -1  -1  13      135.72      128.21      3.54 o 
   0  -1  13       19.39       20.71      2.88 o 
   1  -1  13       62.44       75.69      3.79 o 
   2  -1  13       35.36       35.05      2.09 o 
  -6   0  13        5.44        5.10      1.19 o 
  -5   0  13        2.50        1.95      0.69 o 
  -4   0  13       50.09       45.50      1.83 o 
  -3   0  13       88.82       96.97      2.69 o 
  -2   0  13        8.94       10.30      1.71 o 
  -1   0  13      272.56      263.61      5.71 o 
   0   0  13        7.78        7.66      1.14 o 
   1   0  13       54.51       55.86      2.46 o 
   2   0  13        0.47        1.58      0.83 o 
  -6   1  13        1.46        0.10      1.01 o 
  -5   1  13       31.39       26.47      1.44 o 
  -4   1  13      367.20      349.93      6.17 o 
  -3   1  13      242.08      229.62      4.62 o 
  -2   1  13       12.90       12.93      1.64 o 
  -1   1  13        5.28        1.77      0.95 o 
   0   1  13        0.16        1.10      0.73 o 
   1   1  13       13.21       16.55      1.53 o 
   2   1  13       19.19       26.05      2.81 o 
  -6   2  13       18.40       13.46      1.83 o 
  -5   2  13       27.21       27.64      1.49 o 
  -4   2  13      215.23      211.42      5.98 o 
  -3   2  13        6.87        5.32      1.31 o 
  -2   2  13       17.50       15.22      1.81 o 
  -1   2  13       90.28       79.62      3.09 o 
   0   2  13        0.07       -0.03      0.70 o 
   1   2  13        5.96        5.78      1.15 o 
  -6   3  13       49.09       56.66      3.31 o 
  -5   3  13        0.33       -0.01      0.92 o 
  -4   3  13       12.68       14.27      1.18 o 
  -3   3  13        0.33        3.03      1.19 o 
  -2   3  13        3.29        1.98      1.08 o 
  -1   3  13       16.75       22.71      4.11 o 
   0   3  13        6.75        7.72      1.71 o 
   1   3  13        3.11        2.04      0.93 o 
  -5   4  13       71.82       80.17      4.05 o 
  -4   4  13       30.52       24.29      2.29 o 
  -3   4  13        1.35        0.80      1.02 o 
  -2   4  13        0.64        0.31      1.00 o 
  -1   4  13        0.86       -0.41      0.81 o 
   0   4  13        8.44        6.43      1.18 o 
  -4   5  13        3.91        7.03      1.61 o 
  -3   5  13        9.05       13.53      1.95 o 
  -2   5  13      121.07      135.41      5.44 o 
  -1   5  13       71.92       86.14      4.37 o 
  -2  -5  14      269.09      288.35      8.10 o 
  -1  -5  14      215.21      221.02      6.80 o 
   0  -5  14        0.75        2.25      1.17 o 
  -3  -4  14       12.32       13.10      1.75 o 
  -2  -4  14      155.67      161.80      5.53 o 
  -1  -4  14      139.04      142.57      3.97 o 
   0  -4  14        0.68        0.91      0.57 o 
   1  -4  14        2.85        3.74      0.77 o 
  -4  -3  14       29.54       36.75      2.58 o 
  -3  -3  14        2.69        3.70      1.19 o 
  -2  -3  14       18.24       18.38      1.86 o 
  -1  -3  14       10.22       12.53      1.00 o 
   0  -3  14        2.87        2.84      0.69 o 
   1  -3  14        2.20        2.18      0.85 o 
  -4  -2  14      106.53      106.80      4.20 o 
  -3  -2  14        1.02       -0.44      0.76 o 
  -2  -2  14       73.45       74.26      2.58 o 
  -1  -2  14        0.01        0.60      0.55 o 
   0  -2  14       22.95       25.89      1.74 o 
   1  -2  14       47.18       57.96      2.57 o 
  -5  -1  14       24.58       22.71      2.00 o 
  -4  -1  14       40.33       47.17      2.71 o 
  -3  -1  14       12.00       11.96      1.12 o 
  -2  -1  14       49.37       50.69      1.87 o 
  -1  -1  14       73.91       91.11      3.06 o 
   0  -1  14        2.89        1.35      0.79 o 
   1  -1  14       43.30       47.04      2.32 o 
  -5   0  14       58.05       63.17      3.07 o 
  -4   0  14       34.09       36.23      1.73 o 
  -3   0  14      134.00      126.98      3.28 o 
  -2   0  14        2.68        2.43      1.07 o 
  -1   0  14        3.56        5.98      1.09 o 
   0   0  14        1.22        1.61      0.81 o 
   1   0  14        0.09        1.31      0.83 o 
  -5   1  14       86.55       91.98      3.51 o 
  -4   1  14       21.99       23.48      1.46 o 
  -3   1  14       44.71       45.17      1.93 o 
  -2   1  14       19.42       19.56      2.03 o 
  -1   1  14        7.22        5.65      1.06 o 
   0   1  14       17.36       18.71      1.62 o 
  -5   2  14        0.64        1.64      0.89 o 
  -4   2  14       40.33       55.36      2.13 o 
  -3   2  14       31.47       27.90      2.36 o 
  -2   2  14        8.93        9.97      1.64 o 
  -1   2  14        1.96        3.12      0.92 o 
   0   2  14        9.85       10.06      1.34 o 
  -4   3  14       19.90       16.32      1.49 o 
  -3   3  14       11.28       13.66      1.88 o 
  -2   3  14       34.25       35.76      2.71 o 
  -1   3  14       79.66       86.31      3.20 o 
  -3   4  14       12.72       18.00      2.15 o 
  -2   4  14        4.17        6.86      1.63 o 
  -3  -2  15       60.25       63.85      3.39 o 
  -2  -2  15        0.66        0.86      0.64 o 
  -1  -2  15       84.55       92.80      2.51 o 
  -3  -1  15       10.90       13.52      1.97 o 
  -2  -1  15        0.35       -0.21      0.55 o 
  -1  -1  15        5.21        9.32      1.25 o 
  -3   0  15        0.00       -0.41      0.59 o 
  -2   0  15       11.04       17.29      1.97 o 
  -1   0  15        8.19        8.30      1.25 o 
  -3   1  15        6.13        6.68      1.02 o 
  -2   1  15        1.34        0.92      1.08 o 
                                                 
